# Supplementary material for: An agent based force vector model of social influence that predicts strong polarization in a connected world
Source: PLoS One. 2021 Nov 16;16(11):e0259625. doi: 10.1371/journal.pone.0259625 (PMC8594851; doi:10.1371/journal.pone.0259625)
Supplement: S1 File — (CSV) [file pone.0259625.s001.csv]

BehaviorSpace results (NetLogo 6.1.1)
InfluenceV2.22.nlogo
exp2
04/04/2021 15:54:48:655 -0500
min-pxcor	max-pxcor	min-pycor	max-pycor
-100	100	-100	100
[run number]	active-mass-distribution	AdaptiveDT	agent-color	AgentStop	AIB	CoalescenseRadius	debug	DistanceExponent	dt	DTStop	filldistance	fill	forceAdj	g	Geometry	Infprob	initial-mass	InjectionMaxMass	mass-mean	mass-stddev	maxmass	Nsides	number	NumberInjected	passive-mass-distribution	PassiveMass	pmass-mean	pmass-stddev	Pradius	Prange	ProbDist	Pstep	Pxcenter	Pycenter	randomseed	rotateAxes	ShowForces	tickstop	track	xMean	xOrigin	xSpatialDist	xStd	yMean	yOrigin	ySpatialDist	yStd	[step]	attractive
8	Normal	true	0	0	1	0.2	false	2	1	0	1	false	Normal	7.0E-5	false	100	50	500	60	15	1000	10	100	0	Normal	false	60	15	16	48	None	15	0	0	71	108	false	0	true	0	0	Normal	0.3	0	0	Normal	0.3	0	0
5	Normal	true	0	0	1	0.2	false	2	1	0	1	false	Normal	7.0E-5	false	100	50	500	60	15	1000	10	100	0	Normal	false	60	15	16	48	None	15	0	0	41	108	false	0	true	0	0	Normal	0.3	0	0	Normal	0.3	0	0
10	Normal	true	0	0	1	0.2	false	2	1	0	1	false	Normal	7.0E-5	false	100	50	500	60	15	1000	10	100	0	Normal	false	60	15	16	48	None	15	0	0	91	108	false	0	true	0	0	Normal	0.3	0	0	Normal	0.3	0	0
7	Normal	true	0	0	1	0.2	false	2	1	0	1	false	Normal	7.0E-5	false	100	50	500	60	15	1000	10	100	0	Normal	false	60	15	16	48	None	15	0	0	61	108	false	0	true	0	0	Normal	0.3	0	0	Normal	0.3	0	0
2	Normal	true	0	0	1	0.2	false	2	1	0	1	false	Normal	7.0E-5	false	100	50	500	60	15	1000	10	100	0	Normal	false	60	15	16	48	None	15	0	0	11	108	false	0	true	0	0	Normal	0.3	0	0	Normal	0.3	1	0
1	Normal	true	0	0	1	0.2	false	2	1	0	1	false	Normal	7.0E-5	false	100	50	500	60	15	1000	10	100	0	Normal	false	60	15	16	48	None	15	0	0	1	108	false	0	true	0	0	Normal	0.3	0	0	Normal	0.3	2	0
6	Normal	true	0	0	1	0.2	false	2	1	0	1	false	Normal	7.0E-5	false	100	50	500	60	15	1000	10	100	0	Normal	false	60	15	16	48	None	15	0	0	51	108	false	0	true	0	0	Normal	0.3	0	0	Normal	0.3	2	0
13	Normal	true	0	0	2	0.2	false	2	1	0	1	false	Normal	7.0E-5	false	100	50	500	60	15	1000	10	100	0	Normal	false	60	15	16	48	None	15	0	0	21	108	false	0	true	0	0	Normal	0.3	0	0	Normal	0.3	17	0
9	Normal	true	0	0	1	0.2	false	2	1	0	1	false	Normal	7.0E-5	false	100	50	500	60	15	1000	10	100	0	Normal	false	60	15	16	48	None	15	0	0	81	108	false	0	true	0	0	Normal	0.3	0	0	Normal	0.3	2	0
4	Normal	true	0	0	1	0.2	false	2	1	0	1	false	Normal	7.0E-5	false	100	50	500	60	15	1000	10	100	0	Normal	false	60	15	16	48	None	15	0	0	31	108	false	0	true	0	0	Normal	0.3	0	0	Normal	0.3	3	0
16	Normal	true	0	0	2	0.2	false	2	1	0	1	false	Normal	7.0E-5	false	100	50	500	60	15	1000	10	100	0	Normal	false	60	15	16	48	None	15	0	0	51	108	false	0	true	0	0	Normal	0.3	0	0	Normal	0.3	16	0
15	Normal	true	0	0	2	0.2	false	2	1	0	1	false	Normal	7.0E-5	false	100	50	500	60	15	1000	10	100	0	Normal	false	60	15	16	48	None	15	0	0	41	108	false	0	true	0	0	Normal	0.3	0	0	Normal	0.3	8	0
3	Normal	true	0	0	1	0.2	false	2	1	0	1	false	Normal	7.0E-5	false	100	50	500	60	15	1000	10	100	0	Normal	false	60	15	16	48	None	15	0	0	21	108	false	0	true	0	0	Normal	0.3	0	0	Normal	0.3	8	0
18	Normal	true	0	0	2	0.2	false	2	1	0	1	false	Normal	7.0E-5	false	100	50	500	60	15	1000	10	100	0	Normal	false	60	15	16	48	None	15	0	0	71	108	false	0	true	0	0	Normal	0.3	0	0	Normal	0.3	13	0
20	Normal	true	0	0	2	0.2	false	2	1	0	1	false	Normal	7.0E-5	false	100	50	500	60	15	1000	10	100	0	Normal	false	60	15	16	48	None	15	0	0	91	108	false	0	true	0	0	Normal	0.3	0	0	Normal	0.3	11	0
14	Normal	true	0	0	2	0.2	false	2	1	0	1	false	Normal	7.0E-5	false	100	50	500	60	15	1000	10	100	0	Normal	false	60	15	16	48	None	15	0	0	31	108	false	0	true	0	0	Normal	0.3	0	0	Normal	0.3	13	0
19	Normal	true	0	0	2	0.2	false	2	1	0	1	false	Normal	7.0E-5	false	100	50	500	60	15	1000	10	100	0	Normal	false	60	15	16	48	None	15	0	0	81	108	false	0	true	0	0	Normal	0.3	0	0	Normal	0.3	10	0
17	Normal	true	0	0	2	0.2	false	2	1	0	1	false	Normal	7.0E-5	false	100	50	500	60	15	1000	10	100	0	Normal	false	60	15	16	48	None	15	0	0	61	108	false	0	true	0	0	Normal	0.3	0	0	Normal	0.3	12	0
12	Normal	true	0	0	2	0.2	false	2	1	0	1	false	Normal	7.0E-5	false	100	50	500	60	15	1000	10	100	0	Normal	false	60	15	16	48	None	15	0	0	11	108	false	0	true	0	0	Normal	0.3	0	0	Normal	0.3	22	0
23	Normal	true	0	0	3	0.2	false	2	1	0	1	false	Normal	7.0E-5	false	100	50	500	60	15	1000	10	100	0	Normal	false	60	15	16	48	None	15	0	0	21	108	false	0	true	0	0	Normal	0.3	0	0	Normal	0.3	44	0
25	Normal	true	0	0	3	0.2	false	2	1	0	1	false	Normal	7.0E-5	false	100	50	500	60	15	1000	10	100	0	Normal	false	60	15	16	48	None	15	0	0	41	108	false	0	true	0	0	Normal	0.3	0	0	Normal	0.3	32	0
29	Normal	true	0	0	3	0.2	false	2	1	0	1	false	Normal	7.0E-5	false	100	50	500	60	15	1000	10	100	0	Normal	false	60	15	16	48	None	15	0	0	81	108	false	0	true	0	0	Normal	0.3	0	0	Normal	0.3	34	0
11	Normal	true	0	0	2	0.2	false	2	1	0	1	false	Normal	7.0E-5	false	100	50	500	60	15	1000	10	100	0	Normal	false	60	15	16	48	None	15	0	0	1	108	false	0	true	0	0	Normal	0.3	0	0	Normal	0.3	22	0
27	Normal	true	0	0	3	0.2	false	2	1	0	1	false	Normal	7.0E-5	false	100	50	500	60	15	1000	10	100	0	Normal	false	60	15	16	48	None	15	0	0	61	108	false	0	true	0	0	Normal	0.3	0	0	Normal	0.3	27	0
24	Normal	true	0	0	3	0.2	false	2	1	0	1	false	Normal	7.0E-5	false	100	50	500	60	15	1000	10	100	0	Normal	false	60	15	16	48	None	15	0	0	31	108	false	0	true	0	0	Normal	0.3	0	0	Normal	0.3	52	0
21	Normal	true	0	0	3	0.2	false	2	1	0	1	false	Normal	7.0E-5	false	100	50	500	60	15	1000	10	100	0	Normal	false	60	15	16	48	None	15	0	0	1	108	false	0	true	0	0	Normal	0.3	0	0	Normal	0.3	40	0
22	Normal	true	0	0	3	0.2	false	2	1	0	1	false	Normal	7.0E-5	false	100	50	500	60	15	1000	10	100	0	Normal	false	60	15	16	48	None	15	0	0	11	108	false	0	true	0	0	Normal	0.3	0	0	Normal	0.3	48	0
28	Normal	true	0	0	3	0.2	false	2	1	0	1	false	Normal	7.0E-5	false	100	50	500	60	15	1000	10	100	0	Normal	false	60	15	16	48	None	15	0	0	71	108	false	0	true	0	0	Normal	0.3	0	0	Normal	0.3	39	0
38	Normal	true	0	0	4	0.2	false	2	1	0	1	false	Normal	7.0E-5	false	100	50	500	60	15	1000	10	100	0	Normal	false	60	15	16	48	None	15	0	0	71	108	false	0	true	0	0	Normal	0.3	0	0	Normal	0.3	59	0
30	Normal	true	0	0	3	0.2	false	2	1	0	1	false	Normal	7.0E-5	false	100	50	500	60	15	1000	10	100	0	Normal	false	60	15	16	48	None	15	0	0	91	108	false	0	true	0	0	Normal	0.3	0	0	Normal	0.3	51	0
26	Normal	true	0	0	3	0.2	false	2	1	0	1	false	Normal	7.0E-5	false	100	50	500	60	15	1000	10	100	0	Normal	false	60	15	16	48	None	15	0	0	51	108	false	0	true	0	0	Normal	0.3	0	0	Normal	0.3	35	0
32	Normal	true	0	0	4	0.2	false	2	1	0	1	false	Normal	7.0E-5	false	100	50	500	60	15	1000	10	100	0	Normal	false	60	15	16	48	None	15	0	0	11	108	false	0	true	0	0	Normal	0.3	0	0	Normal	0.3	111	0
31	Normal	true	0	0	4	0.2	false	2	1	0	1	false	Normal	7.0E-5	false	100	50	500	60	15	1000	10	100	0	Normal	false	60	15	16	48	None	15	0	0	1	108	false	0	true	0	0	Normal	0.3	0	0	Normal	0.3	72	0
36	Normal	true	0	0	4	0.2	false	2	1	0	1	false	Normal	7.0E-5	false	100	50	500	60	15	1000	10	100	0	Normal	false	60	15	16	48	None	15	0	0	51	108	false	0	true	0	0	Normal	0.3	0	0	Normal	0.3	97	0
33	Normal	true	0	0	4	0.2	false	2	1	0	1	false	Normal	7.0E-5	false	100	50	500	60	15	1000	10	100	0	Normal	false	60	15	16	48	None	15	0	0	21	108	false	0	true	0	0	Normal	0.3	0	0	Normal	0.3	98	0
39	Normal	true	0	0	4	0.2	false	2	1	0	1	false	Normal	7.0E-5	false	100	50	500	60	15	1000	10	100	0	Normal	false	60	15	16	48	None	15	0	0	81	108	false	0	true	0	0	Normal	0.3	0	0	Normal	0.3	113	0
37	Normal	true	0	0	4	0.2	false	2	1	0	1	false	Normal	7.0E-5	false	100	50	500	60	15	1000	10	100	0	Normal	false	60	15	16	48	None	15	0	0	61	108	false	0	true	0	0	Normal	0.3	0	0	Normal	0.3	82	0
35	Normal	true	0	0	4	0.2	false	2	1	0	1	false	Normal	7.0E-5	false	100	50	500	60	15	1000	10	100	0	Normal	false	60	15	16	48	None	15	0	0	41	108	false	0	true	0	0	Normal	0.3	0	0	Normal	0.3	103	0
40	Normal	true	0	0	4	0.2	false	2	1	0	1	false	Normal	7.0E-5	false	100	50	500	60	15	1000	10	100	0	Normal	false	60	15	16	48	None	15	0	0	91	108	false	0	true	0	0	Normal	0.3	0	0	Normal	0.3	93	0
34	Normal	true	0	0	4	0.2	false	2	1	0	1	false	Normal	7.0E-5	false	100	50	500	60	15	1000	10	100	0	Normal	false	60	15	16	48	None	15	0	0	31	108	false	0	true	0	0	Normal	0.3	0	0	Normal	0.3	105	0
43	Normal	true	0	0	5	0.2	false	2	1	0	1	false	Normal	7.0E-5	false	100	50	500	60	15	1000	10	100	0	Normal	false	60	15	16	48	None	15	0	0	21	108	false	0	true	0	0	Normal	0.3	0	0	Normal	0.3	115	0
41	Normal	true	0	0	5	0.2	false	2	1	0	1	false	Normal	7.0E-5	false	100	50	500	60	15	1000	10	100	0	Normal	false	60	15	16	48	None	15	0	0	1	108	false	0	true	0	0	Normal	0.3	0	0	Normal	0.3	119	0
44	Normal	true	0	0	5	0.2	false	2	1	0	1	false	Normal	7.0E-5	false	100	50	500	60	15	1000	10	100	0	Normal	false	60	15	16	48	None	15	0	0	31	108	false	0	true	0	0	Normal	0.3	0	0	Normal	0.3	131	0
42	Normal	true	0	0	5	0.2	false	2	1	0	1	false	Normal	7.0E-5	false	100	50	500	60	15	1000	10	100	0	Normal	false	60	15	16	48	None	15	0	0	11	108	false	0	true	0	0	Normal	0.3	0	0	Normal	0.3	166	0
47	Normal	true	0	0	5	0.2	false	2	1	0	1	false	Normal	7.0E-5	false	100	50	500	60	15	1000	10	100	0	Normal	false	60	15	16	48	None	15	0	0	61	108	false	0	true	0	0	Normal	0.3	0	0	Normal	0.3	132	0
49	Normal	true	0	0	5	0.2	false	2	1	0	1	false	Normal	7.0E-5	false	100	50	500	60	15	1000	10	100	0	Normal	false	60	15	16	48	None	15	0	0	81	108	false	0	true	0	0	Normal	0.3	0	0	Normal	0.3	150	0
46	Normal	true	0	0	5	0.2	false	2	1	0	1	false	Normal	7.0E-5	false	100	50	500	60	15	1000	10	100	0	Normal	false	60	15	16	48	None	15	0	0	51	108	false	0	true	0	0	Normal	0.3	0	0	Normal	0.3	157	0
45	Normal	true	0	0	5	0.2	false	2	1	0	1	false	Normal	7.0E-5	false	100	50	500	60	15	1000	10	100	0	Normal	false	60	15	16	48	None	15	0	0	41	108	false	0	true	0	0	Normal	0.3	0	0	Normal	0.3	160	0
53	Normal	true	0	0	6	0.2	false	2	1	0	1	false	Normal	7.0E-5	false	100	50	500	60	15	1000	10	100	0	Normal	false	60	15	16	48	None	15	0	0	21	108	false	0	true	0	0	Normal	0.3	0	0	Normal	0.3	168	0
50	Normal	true	0	0	5	0.2	false	2	1	0	1	false	Normal	7.0E-5	false	100	50	500	60	15	1000	10	100	0	Normal	false	60	15	16	48	None	15	0	0	91	108	false	0	true	0	0	Normal	0.3	0	0	Normal	0.3	129	0
48	Normal	true	0	0	5	0.2	false	2	1	0	1	false	Normal	7.0E-5	false	100	50	500	60	15	1000	10	100	0	Normal	false	60	15	16	48	None	15	0	0	71	108	false	0	true	0	0	Normal	0.3	0	0	Normal	0.3	165	0
54	Normal	true	0	0	6	0.2	false	2	1	0	1	false	Normal	7.0E-5	false	100	50	500	60	15	1000	10	100	0	Normal	false	60	15	16	48	None	15	0	0	31	108	false	0	true	0	0	Normal	0.3	0	0	Normal	0.3	159	0
56	Normal	true	0	0	6	0.2	false	2	1	0	1	false	Normal	7.0E-5	false	100	50	500	60	15	1000	10	100	0	Normal	false	60	15	16	48	None	15	0	0	51	108	false	0	true	0	0	Normal	0.3	0	0	Normal	0.3	247	0
60	Normal	true	0	0	6	0.2	false	2	1	0	1	false	Normal	7.0E-5	false	100	50	500	60	15	1000	10	100	0	Normal	false	60	15	16	48	None	15	0	0	91	108	false	0	true	0	0	Normal	0.3	0	0	Normal	0.3	184	0
51	Normal	true	0	0	6	0.2	false	2	1	0	1	false	Normal	7.0E-5	false	100	50	500	60	15	1000	10	100	0	Normal	false	60	15	16	48	None	15	0	0	1	108	false	0	true	0	0	Normal	0.3	0	0	Normal	0.3	204	0
52	Normal	true	0	0	6	0.2	false	2	1	0	1	false	Normal	7.0E-5	false	100	50	500	60	15	1000	10	100	0	Normal	false	60	15	16	48	None	15	0	0	11	108	false	0	true	0	0	Normal	0.3	0	0	Normal	0.3	218	0
57	Normal	true	0	0	6	0.2	false	2	1	0	1	false	Normal	7.0E-5	false	100	50	500	60	15	1000	10	100	0	Normal	false	60	15	16	48	None	15	0	0	61	108	false	0	true	0	0	Normal	0.3	0	0	Normal	0.3	219	0
59	Normal	true	0	0	6	0.2	false	2	1	0	1	false	Normal	7.0E-5	false	100	50	500	60	15	1000	10	100	0	Normal	false	60	15	16	48	None	15	0	0	81	108	false	0	true	0	0	Normal	0.3	0	0	Normal	0.3	200	0
58	Normal	true	0	0	6	0.2	false	2	1	0	1	false	Normal	7.0E-5	false	100	50	500	60	15	1000	10	100	0	Normal	false	60	15	16	48	None	15	0	0	71	108	false	0	true	0	0	Normal	0.3	0	0	Normal	0.3	237	0
63	Normal	true	0	0	7	0.2	false	2	1	0	1	false	Normal	7.0E-5	false	100	50	500	60	15	1000	10	100	0	Normal	false	60	15	16	48	None	15	0	0	21	108	false	0	true	0	0	Normal	0.3	0	0	Normal	0.3	222	0
55	Normal	true	0	0	6	0.2	false	2	1	0	1	false	Normal	7.0E-5	false	100	50	500	60	15	1000	10	100	0	Normal	false	60	15	16	48	None	15	0	0	41	108	false	0	true	0	0	Normal	0.3	0	0	Normal	0.3	225	0
66	Normal	true	0	0	7	0.2	false	2	1	0	1	false	Normal	7.0E-5	false	100	50	500	60	15	1000	10	100	0	Normal	false	60	15	16	48	None	15	0	0	51	108	false	0	true	0	0	Normal	0.3	0	0	Normal	0.3	266	0
64	Normal	true	0	0	7	0.2	false	2	1	0	1	false	Normal	7.0E-5	false	100	50	500	60	15	1000	10	100	0	Normal	false	60	15	16	48	None	15	0	0	31	108	false	0	true	0	0	Normal	0.3	0	0	Normal	0.3	240	0
65	Normal	true	0	0	7	0.2	false	2	1	0	1	false	Normal	7.0E-5	false	100	50	500	60	15	1000	10	100	0	Normal	false	60	15	16	48	None	15	0	0	41	108	false	0	true	0	0	Normal	0.3	0	0	Normal	0.3	271	0
61	Normal	true	0	0	7	0.2	false	2	1	0	1	false	Normal	7.0E-5	false	100	50	500	60	15	1000	10	100	0	Normal	false	60	15	16	48	None	15	0	0	1	108	false	0	true	0	0	Normal	0.3	0	0	Normal	0.3	255	0
69	Normal	true	0	0	7	0.2	false	2	1	0	1	false	Normal	7.0E-5	false	100	50	500	60	15	1000	10	100	0	Normal	false	60	15	16	48	None	15	0	0	81	108	false	0	true	0	0	Normal	0.3	0	0	Normal	0.3	302	0
62	Normal	true	0	0	7	0.2	false	2	1	0	1	false	Normal	7.0E-5	false	100	50	500	60	15	1000	10	100	0	Normal	false	60	15	16	48	None	15	0	0	11	108	false	0	true	0	0	Normal	0.3	0	0	Normal	0.3	341	0
67	Normal	true	0	0	7	0.2	false	2	1	0	1	false	Normal	7.0E-5	false	100	50	500	60	15	1000	10	100	0	Normal	false	60	15	16	48	None	15	0	0	61	108	false	0	true	0	0	Normal	0.3	0	0	Normal	0.3	306	0
68	Normal	true	0	0	7	0.2	false	2	1	0	1	false	Normal	7.0E-5	false	100	50	500	60	15	1000	10	100	0	Normal	false	60	15	16	48	None	15	0	0	71	108	false	0	true	0	0	Normal	0.3	0	0	Normal	0.3	321	0
70	Normal	true	0	0	7	0.2	false	2	1	0	1	false	Normal	7.0E-5	false	100	50	500	60	15	1000	10	100	0	Normal	false	60	15	16	48	None	15	0	0	91	108	false	0	true	0	0	Normal	0.3	0	0	Normal	0.3	250	0
74	Normal	true	0	0	8	0.2	false	2	1	0	1	false	Normal	7.0E-5	false	100	50	500	60	15	1000	10	100	0	Normal	false	60	15	16	48	None	15	0	0	31	108	false	0	true	0	0	Normal	0.3	0	0	Normal	0.3	371	0
75	Normal	true	0	0	8	0.2	false	2	1	0	1	false	Normal	7.0E-5	false	100	50	500	60	15	1000	10	100	0	Normal	false	60	15	16	48	None	15	0	0	41	108	false	0	true	0	0	Normal	0.3	0	0	Normal	0.3	309	0
73	Normal	true	0	0	8	0.2	false	2	1	0	1	false	Normal	7.0E-5	false	100	50	500	60	15	1000	10	100	0	Normal	false	60	15	16	48	None	15	0	0	21	108	false	0	true	0	0	Normal	0.3	0	0	Normal	0.3	353	0
72	Normal	true	0	0	8	0.2	false	2	1	0	1	false	Normal	7.0E-5	false	100	50	500	60	15	1000	10	100	0	Normal	false	60	15	16	48	None	15	0	0	11	108	false	0	true	0	0	Normal	0.3	0	0	Normal	0.3	457	0
76	Normal	true	0	0	8	0.2	false	2	1	0	1	false	Normal	7.0E-5	false	100	50	500	60	15	1000	10	100	0	Normal	false	60	15	16	48	None	15	0	0	51	108	false	0	true	0	0	Normal	0.3	0	0	Normal	0.3	331	0
71	Normal	true	0	0	8	0.2	false	2	1	0	1	false	Normal	7.0E-5	false	100	50	500	60	15	1000	10	100	0	Normal	false	60	15	16	48	None	15	0	0	1	108	false	0	true	0	0	Normal	0.3	0	0	Normal	0.3	365	0
79	Normal	true	0	0	8	0.2	false	2	1	0	1	false	Normal	7.0E-5	false	100	50	500	60	15	1000	10	100	0	Normal	false	60	15	16	48	None	15	0	0	81	108	false	0	true	0	0	Normal	0.3	0	0	Normal	0.3	393	0
78	Normal	true	0	0	8	0.2	false	2	1	0	1	false	Normal	7.0E-5	false	100	50	500	60	15	1000	10	100	0	Normal	false	60	15	16	48	None	15	0	0	71	108	false	0	true	0	0	Normal	0.3	0	0	Normal	0.3	412	0
77	Normal	true	0	0	8	0.2	false	2	1	0	1	false	Normal	7.0E-5	false	100	50	500	60	15	1000	10	100	0	Normal	false	60	15	16	48	None	15	0	0	61	108	false	0	true	0	0	Normal	0.3	0	0	Normal	0.3	399	0
83	Normal	true	0	0	9	0.2	false	2	1	0	1	false	Normal	7.0E-5	false	100	50	500	60	15	1000	10	100	0	Normal	false	60	15	16	48	None	15	0	0	21	108	false	0	true	0	0	Normal	0.3	0	0	Normal	0.3	400	0
81	Normal	true	0	0	9	0.2	false	2	1	0	1	false	Normal	7.0E-5	false	100	50	500	60	15	1000	10	100	0	Normal	false	60	15	16	48	None	15	0	0	1	108	false	0	true	0	0	Normal	0.3	0	0	Normal	0.3	423	0
86	Normal	true	0	0	9	0.2	false	2	1	0	1	false	Normal	7.0E-5	false	100	50	500	60	15	1000	10	100	0	Normal	false	60	15	16	48	None	15	0	0	51	108	false	0	true	0	0	Normal	0.3	0	0	Normal	0.3	393	0
85	Normal	true	0	0	9	0.2	false	2	1	0	1	false	Normal	7.0E-5	false	100	50	500	60	15	1000	10	100	0	Normal	false	60	15	16	48	None	15	0	0	41	108	false	0	true	0	0	Normal	0.3	0	0	Normal	0.3	411	0
80	Normal	true	0	0	8	0.2	false	2	1	0	1	false	Normal	7.0E-5	false	100	50	500	60	15	1000	10	100	0	Normal	false	60	15	16	48	None	15	0	0	91	108	false	0	true	0	0	Normal	0.3	0	0	Normal	0.3	409	0
89	Normal	true	0	0	9	0.2	false	2	1	0	1	false	Normal	7.0E-5	false	100	50	500	60	15	1000	10	100	0	Normal	false	60	15	16	48	None	15	0	0	81	108	false	0	true	0	0	Normal	0.3	0	0	Normal	0.3	419	0
82	Normal	true	0	0	9	0.2	false	2	1	0	1	false	Normal	7.0E-5	false	100	50	500	60	15	1000	10	100	0	Normal	false	60	15	16	48	None	15	0	0	11	108	false	0	true	0	0	Normal	0.3	0	0	Normal	0.3	510	0
84	Normal	true	0	0	9	0.2	false	2	1	0	1	false	Normal	7.0E-5	false	100	50	500	60	15	1000	10	100	0	Normal	false	60	15	16	48	None	15	0	0	31	108	false	0	true	0	0	Normal	0.3	0	0	Normal	0.3	461	0
88	Normal	true	0	0	9	0.2	false	2	1	0	1	false	Normal	7.0E-5	false	100	50	500	60	15	1000	10	100	0	Normal	false	60	15	16	48	None	15	0	0	71	108	false	0	true	0	0	Normal	0.3	0	0	Normal	0.3	473	0
90	Normal	true	0	0	9	0.2	false	2	1	0	1	false	Normal	7.0E-5	false	100	50	500	60	15	1000	10	100	0	Normal	false	60	15	16	48	None	15	0	0	91	108	false	0	true	0	0	Normal	0.3	0	0	Normal	0.3	483	0
87	Normal	true	0	0	9	0.2	false	2	1	0	1	false	Normal	7.0E-5	false	100	50	500	60	15	1000	10	100	0	Normal	false	60	15	16	48	None	15	0	0	61	108	false	0	true	0	0	Normal	0.3	0	0	Normal	0.3	539	0
93	Normal	true	0	0	10	0.2	false	2	1	0	1	false	Normal	7.0E-5	false	100	50	500	60	15	1000	10	100	0	Normal	false	60	15	16	48	None	15	0	0	21	108	false	0	true	0	0	Normal	0.3	0	0	Normal	0.3	534	0
92	Normal	true	0	0	10	0.2	false	2	1	0	1	false	Normal	7.0E-5	false	100	50	500	60	15	1000	10	100	0	Normal	false	60	15	16	48	None	15	0	0	11	108	false	0	true	0	0	Normal	0.3	0	0	Normal	0.3	556	0
91	Normal	true	0	0	10	0.2	false	2	1	0	1	false	Normal	7.0E-5	false	100	50	500	60	15	1000	10	100	0	Normal	false	60	15	16	48	None	15	0	0	1	108	false	0	true	0	0	Normal	0.3	0	0	Normal	0.3	468	0
94	Normal	true	0	0	10	0.2	false	2	1	0	1	false	Normal	7.0E-5	false	100	50	500	60	15	1000	10	100	0	Normal	false	60	15	16	48	None	15	0	0	31	108	false	0	true	0	0	Normal	0.3	0	0	Normal	0.3	529	0
96	Normal	true	0	0	10	0.2	false	2	1	0	1	false	Normal	7.0E-5	false	100	50	500	60	15	1000	10	100	0	Normal	false	60	15	16	48	None	15	0	0	51	108	false	0	true	0	0	Normal	0.3	0	0	Normal	0.3	529	0
99	Normal	true	0	0	10	0.2	false	2	1	0	1	false	Normal	7.0E-5	false	100	50	500	60	15	1000	10	100	0	Normal	false	60	15	16	48	None	15	0	0	81	108	false	0	true	0	0	Normal	0.3	0	0	Normal	0.3	483	0
95	Normal	true	0	0	10	0.2	false	2	1	0	1	false	Normal	7.0E-5	false	100	50	500	60	15	1000	10	100	0	Normal	false	60	15	16	48	None	15	0	0	41	108	false	0	true	0	0	Normal	0.3	0	0	Normal	0.3	485	0
98	Normal	true	0	0	10	0.2	false	2	1	0	1	false	Normal	7.0E-5	false	100	50	500	60	15	1000	10	100	0	Normal	false	60	15	16	48	None	15	0	0	71	108	false	0	true	0	0	Normal	0.3	0	0	Normal	0.3	526	0
97	Normal	true	0	0	10	0.2	false	2	1	0	1	false	Normal	7.0E-5	false	100	50	500	60	15	1000	10	100	0	Normal	false	60	15	16	48	None	15	0	0	61	108	false	0	true	0	0	Normal	0.3	0	0	Normal	0.3	530	0
102	Normal	true	0	0	11	0.2	false	2	1	0	1	false	Normal	7.0E-5	false	100	50	500	60	15	1000	10	100	0	Normal	false	60	15	16	48	None	15	0	0	11	108	false	0	true	0	0	Normal	0.3	0	0	Normal	0.3	589	0
100	Normal	true	0	0	10	0.2	false	2	1	0	1	false	Normal	7.0E-5	false	100	50	500	60	15	1000	10	100	0	Normal	false	60	15	16	48	None	15	0	0	91	108	false	0	true	0	0	Normal	0.3	0	0	Normal	0.3	526	0
103	Normal	true	0	0	11	0.2	false	2	1	0	1	false	Normal	7.0E-5	false	100	50	500	60	15	1000	10	100	0	Normal	false	60	15	16	48	None	15	0	0	21	108	false	0	true	0	0	Normal	0.3	0	0	Normal	0.3	558	0
109	Normal	true	0	0	11	0.2	false	2	1	0	1	false	Normal	7.0E-5	false	100	50	500	60	15	1000	10	100	0	Normal	false	60	15	16	48	None	15	0	0	81	108	false	0	true	0	0	Normal	0.3	0	0	Normal	0.3	492	0
105	Normal	true	0	0	11	0.2	false	2	1	0	1	false	Normal	7.0E-5	false	100	50	500	60	15	1000	10	100	0	Normal	false	60	15	16	48	None	15	0	0	41	108	false	0	true	0	0	Normal	0.3	0	0	Normal	0.3	562	0
106	Normal	true	0	0	11	0.2	false	2	1	0	1	false	Normal	7.0E-5	false	100	50	500	60	15	1000	10	100	0	Normal	false	60	15	16	48	None	15	0	0	51	108	false	0	true	0	0	Normal	0.3	0	0	Normal	0.3	603	0
104	Normal	true	0	0	11	0.2	false	2	1	0	1	false	Normal	7.0E-5	false	100	50	500	60	15	1000	10	100	0	Normal	false	60	15	16	48	None	15	0	0	31	108	false	0	true	0	0	Normal	0.3	0	0	Normal	0.3	646	0
101	Normal	true	0	0	11	0.2	false	2	1	0	1	false	Normal	7.0E-5	false	100	50	500	60	15	1000	10	100	0	Normal	false	60	15	16	48	None	15	0	0	1	108	false	0	true	0	0	Normal	0.3	0	0	Normal	0.3	666	0
110	Normal	true	0	0	11	0.2	false	2	1	0	1	false	Normal	7.0E-5	false	100	50	500	60	15	1000	10	100	0	Normal	false	60	15	16	48	None	15	0	0	91	108	false	0	true	0	0	Normal	0.3	0	0	Normal	0.3	568	0
112	Normal	true	0	0	12	0.2	false	2	1	0	1	false	Normal	7.0E-5	false	100	50	500	60	15	1000	10	100	0	Normal	false	60	15	16	48	None	15	0	0	11	108	false	0	true	0	0	Normal	0.3	0	0	Normal	0.3	661	0
108	Normal	true	0	0	11	0.2	false	2	1	0	1	false	Normal	7.0E-5	false	100	50	500	60	15	1000	10	100	0	Normal	false	60	15	16	48	None	15	0	0	71	108	false	0	true	0	0	Normal	0.3	0	0	Normal	0.3	544	0
113	Normal	true	0	0	12	0.2	false	2	1	0	1	false	Normal	7.0E-5	false	100	50	500	60	15	1000	10	100	0	Normal	false	60	15	16	48	None	15	0	0	21	108	false	0	true	0	0	Normal	0.3	0	0	Normal	0.3	649	0
107	Normal	true	0	0	11	0.2	false	2	1	0	1	false	Normal	7.0E-5	false	100	50	500	60	15	1000	10	100	0	Normal	false	60	15	16	48	None	15	0	0	61	108	false	0	true	0	0	Normal	0.3	0	0	Normal	0.3	591	0
114	Normal	true	0	0	12	0.2	false	2	1	0	1	false	Normal	7.0E-5	false	100	50	500	60	15	1000	10	100	0	Normal	false	60	15	16	48	None	15	0	0	31	108	false	0	true	0	0	Normal	0.3	0	0	Normal	0.3	666	0
119	Normal	true	0	0	12	0.2	false	2	1	0	1	false	Normal	7.0E-5	false	100	50	500	60	15	1000	10	100	0	Normal	false	60	15	16	48	None	15	0	0	81	108	false	0	true	0	0	Normal	0.3	0	0	Normal	0.3	576	0
115	Normal	true	0	0	12	0.2	false	2	1	0	1	false	Normal	7.0E-5	false	100	50	500	60	15	1000	10	100	0	Normal	false	60	15	16	48	None	15	0	0	41	108	false	0	true	0	0	Normal	0.3	0	0	Normal	0.3	701	0
116	Normal	true	0	0	12	0.2	false	2	1	0	1	false	Normal	7.0E-5	false	100	50	500	60	15	1000	10	100	0	Normal	false	60	15	16	48	None	15	0	0	51	108	false	0	true	0	0	Normal	0.3	0	0	Normal	0.3	713	0
111	Normal	true	0	0	12	0.2	false	2	1	0	1	false	Normal	7.0E-5	false	100	50	500	60	15	1000	10	100	0	Normal	false	60	15	16	48	None	15	0	0	1	108	false	0	true	0	0	Normal	0.3	0	0	Normal	0.3	695	0
118	Normal	true	0	0	12	0.2	false	2	1	0	1	false	Normal	7.0E-5	false	100	50	500	60	15	1000	10	100	0	Normal	false	60	15	16	48	None	15	0	0	71	108	false	0	true	0	0	Normal	0.3	0	0	Normal	0.3	674	0
117	Normal	true	0	0	12	0.2	false	2	1	0	1	false	Normal	7.0E-5	false	100	50	500	60	15	1000	10	100	0	Normal	false	60	15	16	48	None	15	0	0	61	108	false	0	true	0	0	Normal	0.3	0	0	Normal	0.3	682	0
122	Normal	true	0	0	13	0.2	false	2	1	0	1	false	Normal	7.0E-5	false	100	50	500	60	15	1000	10	100	0	Normal	false	60	15	16	48	None	15	0	0	11	108	false	0	true	0	0	Normal	0.3	0	0	Normal	0.3	775	0
121	Normal	true	0	0	13	0.2	false	2	1	0	1	false	Normal	7.0E-5	false	100	50	500	60	15	1000	10	100	0	Normal	false	60	15	16	48	None	15	0	0	1	108	false	0	true	0	0	Normal	0.3	0	0	Normal	0.3	729	0
120	Normal	true	0	0	12	0.2	false	2	1	0	1	false	Normal	7.0E-5	false	100	50	500	60	15	1000	10	100	0	Normal	false	60	15	16	48	None	15	0	0	91	108	false	0	true	0	0	Normal	0.3	0	0	Normal	0.3	701	0
129	Normal	true	0	0	13	0.2	false	2	1	0	1	false	Normal	7.0E-5	false	100	50	500	60	15	1000	10	100	0	Normal	false	60	15	16	48	None	15	0	0	81	108	false	0	true	0	0	Normal	0.3	0	0	Normal	0.3	667	0
126	Normal	true	0	0	13	0.2	false	2	1	0	1	false	Normal	7.0E-5	false	100	50	500	60	15	1000	10	100	0	Normal	false	60	15	16	48	None	15	0	0	51	108	false	0	true	0	0	Normal	0.3	0	0	Normal	0.3	726	0
124	Normal	true	0	0	13	0.2	false	2	1	0	1	false	Normal	7.0E-5	false	100	50	500	60	15	1000	10	100	0	Normal	false	60	15	16	48	None	15	0	0	31	108	false	0	true	0	0	Normal	0.3	0	0	Normal	0.3	768	0
128	Normal	true	0	0	13	0.2	false	2	1	0	1	false	Normal	7.0E-5	false	100	50	500	60	15	1000	10	100	0	Normal	false	60	15	16	48	None	15	0	0	71	108	false	0	true	0	0	Normal	0.3	0	0	Normal	0.3	872	0
125	Normal	true	0	0	13	0.2	false	2	1	0	1	false	Normal	7.0E-5	false	100	50	500	60	15	1000	10	100	0	Normal	false	60	15	16	48	None	15	0	0	41	108	false	0	true	0	0	Normal	0.3	0	0	Normal	0.3	784	0
127	Normal	true	0	0	13	0.2	false	2	1	0	1	false	Normal	7.0E-5	false	100	50	500	60	15	1000	10	100	0	Normal	false	60	15	16	48	None	15	0	0	61	108	false	0	true	0	0	Normal	0.3	0	0	Normal	0.3	811	0
123	Normal	true	0	0	13	0.2	false	2	1	0	1	false	Normal	7.0E-5	false	100	50	500	60	15	1000	10	100	0	Normal	false	60	15	16	48	None	15	0	0	21	108	false	0	true	0	0	Normal	0.3	0	0	Normal	0.3	862	0
139	Normal	true	0	0	14	0.2	false	2	1	0	1	false	Normal	7.0E-5	false	100	50	500	60	15	1000	10	100	0	Normal	false	60	15	16	48	None	15	0	0	81	108	false	0	true	0	0	Normal	0.3	0	0	Normal	0.3	751	0
133	Normal	true	0	0	14	0.2	false	2	1	0	1	false	Normal	7.0E-5	false	100	50	500	60	15	1000	10	100	0	Normal	false	60	15	16	48	None	15	0	0	21	108	false	0	true	0	0	Normal	0.3	0	0	Normal	0.3	907	0
132	Normal	true	0	0	14	0.2	false	2	1	0	1	false	Normal	7.0E-5	false	100	50	500	60	15	1000	10	100	0	Normal	false	60	15	16	48	None	15	0	0	11	108	false	0	true	0	0	Normal	0.3	0	0	Normal	0.3	840	0
130	Normal	true	0	0	13	0.2	false	2	1	0	1	false	Normal	7.0E-5	false	100	50	500	60	15	1000	10	100	0	Normal	false	60	15	16	48	None	15	0	0	91	108	false	0	true	0	0	Normal	0.3	0	0	Normal	0.3	892	0
135	Normal	true	0	0	14	0.2	false	2	1	0	1	false	Normal	7.0E-5	false	100	50	500	60	15	1000	10	100	0	Normal	false	60	15	16	48	None	15	0	0	41	108	false	0	true	0	0	Normal	0.3	0	0	Normal	0.3	872	0
136	Normal	true	0	0	14	0.2	false	2	1	0	1	false	Normal	7.0E-5	false	100	50	500	60	15	1000	10	100	0	Normal	false	60	15	16	48	None	15	0	0	51	108	false	0	true	0	0	Normal	0.3	0	0	Normal	0.3	744	0
131	Normal	true	0	0	14	0.2	false	2	1	0	1	false	Normal	7.0E-5	false	100	50	500	60	15	1000	10	100	0	Normal	false	60	15	16	48	None	15	0	0	1	108	false	0	true	0	0	Normal	0.3	0	0	Normal	0.3	767	0
138	Normal	true	0	0	14	0.2	false	2	1	0	1	false	Normal	7.0E-5	false	100	50	500	60	15	1000	10	100	0	Normal	false	60	15	16	48	None	15	0	0	71	108	false	0	true	0	0	Normal	0.3	0	0	Normal	0.3	848	0
134	Normal	true	0	0	14	0.2	false	2	1	0	1	false	Normal	7.0E-5	false	100	50	500	60	15	1000	10	100	0	Normal	false	60	15	16	48	None	15	0	0	31	108	false	0	true	0	0	Normal	0.3	0	0	Normal	0.3	853	0
137	Normal	true	0	0	14	0.2	false	2	1	0	1	false	Normal	7.0E-5	false	100	50	500	60	15	1000	10	100	0	Normal	false	60	15	16	48	None	15	0	0	61	108	false	0	true	0	0	Normal	0.3	0	0	Normal	0.3	950	0
142	Normal	true	0	0	15	0.2	false	2	1	0	1	false	Normal	7.0E-5	false	100	50	500	60	15	1000	10	100	0	Normal	false	60	15	16	48	None	15	0	0	11	108	false	0	true	0	0	Normal	0.3	0	0	Normal	0.3	1004	0
140	Normal	true	0	0	14	0.2	false	2	1	0	1	false	Normal	7.0E-5	false	100	50	500	60	15	1000	10	100	0	Normal	false	60	15	16	48	None	15	0	0	91	108	false	0	true	0	0	Normal	0.3	0	0	Normal	0.3	887	0
141	Normal	true	0	0	15	0.2	false	2	1	0	1	false	Normal	7.0E-5	false	100	50	500	60	15	1000	10	100	0	Normal	false	60	15	16	48	None	15	0	0	1	108	false	0	true	0	0	Normal	0.3	0	0	Normal	0.3	815	0
149	Normal	true	0	0	15	0.2	false	2	1	0	1	false	Normal	7.0E-5	false	100	50	500	60	15	1000	10	100	0	Normal	false	60	15	16	48	None	15	0	0	81	108	false	0	true	0	0	Normal	0.3	0	0	Normal	0.3	817	0
144	Normal	true	0	0	15	0.2	false	2	1	0	1	false	Normal	7.0E-5	false	100	50	500	60	15	1000	10	100	0	Normal	false	60	15	16	48	None	15	0	0	31	108	false	0	true	0	0	Normal	0.3	0	0	Normal	0.3	993	0
143	Normal	true	0	0	15	0.2	false	2	1	0	1	false	Normal	7.0E-5	false	100	50	500	60	15	1000	10	100	0	Normal	false	60	15	16	48	None	15	0	0	21	108	false	0	true	0	0	Normal	0.3	0	0	Normal	0.3	990	0
146	Normal	true	0	0	15	0.2	false	2	1	0	1	false	Normal	7.0E-5	false	100	50	500	60	15	1000	10	100	0	Normal	false	60	15	16	48	None	15	0	0	51	108	false	0	true	0	0	Normal	0.3	0	0	Normal	0.3	791	0
147	Normal	true	0	0	15	0.2	false	2	1	0	1	false	Normal	7.0E-5	false	100	50	500	60	15	1000	10	100	0	Normal	false	60	15	16	48	None	15	0	0	61	108	false	0	true	0	0	Normal	0.3	0	0	Normal	0.3	999	0
145	Normal	true	0	0	15	0.2	false	2	1	0	1	false	Normal	7.0E-5	false	100	50	500	60	15	1000	10	100	0	Normal	false	60	15	16	48	None	15	0	0	41	108	false	0	true	0	0	Normal	0.3	0	0	Normal	0.3	983	0
148	Normal	true	0	0	15	0.2	false	2	1	0	1	false	Normal	7.0E-5	false	100	50	500	60	15	1000	10	100	0	Normal	false	60	15	16	48	None	15	0	0	71	108	false	0	true	0	0	Normal	0.3	0	0	Normal	0.3	890	0
151	Normal	true	0	0	16	0.2	false	2	1	0	1	false	Normal	7.0E-5	false	100	50	500	60	15	1000	10	100	0	Normal	false	60	15	16	48	None	15	0	0	1	108	false	0	true	0	0	Normal	0.3	0	0	Normal	0.3	979	0
155	Normal	true	0	0	16	0.2	false	2	1	0	1	false	Normal	7.0E-5	false	100	50	500	60	15	1000	10	100	0	Normal	false	60	15	16	48	None	15	0	0	41	108	false	0	true	0	0	Normal	0.3	0	0	Normal	0.3	1020	0
156	Normal	true	0	0	16	0.2	false	2	1	0	1	false	Normal	7.0E-5	false	100	50	500	60	15	1000	10	100	0	Normal	false	60	15	16	48	None	15	0	0	51	108	false	0	true	0	0	Normal	0.3	0	0	Normal	0.3	908	0
154	Normal	true	0	0	16	0.2	false	2	1	0	1	false	Normal	7.0E-5	false	100	50	500	60	15	1000	10	100	0	Normal	false	60	15	16	48	None	15	0	0	31	108	false	0	true	0	0	Normal	0.3	0	0	Normal	0.3	966	0
150	Normal	true	0	0	15	0.2	false	2	1	0	1	false	Normal	7.0E-5	false	100	50	500	60	15	1000	10	100	0	Normal	false	60	15	16	48	None	15	0	0	91	108	false	0	true	0	0	Normal	0.3	0	0	Normal	0.3	976	0
153	Normal	true	0	0	16	0.2	false	2	1	0	1	false	Normal	7.0E-5	false	100	50	500	60	15	1000	10	100	0	Normal	false	60	15	16	48	None	15	0	0	21	108	false	0	true	0	0	Normal	0.3	0	0	Normal	0.3	1077	0
152	Normal	true	0	0	16	0.2	false	2	1	0	1	false	Normal	7.0E-5	false	100	50	500	60	15	1000	10	100	0	Normal	false	60	15	16	48	None	15	0	0	11	108	false	0	true	0	0	Normal	0.3	0	0	Normal	0.3	1048	0
159	Normal	true	0	0	16	0.2	false	2	1	0	1	false	Normal	7.0E-5	false	100	50	500	60	15	1000	10	100	0	Normal	false	60	15	16	48	None	15	0	0	81	108	false	0	true	0	0	Normal	0.3	0	0	Normal	0.3	982	0
158	Normal	true	0	0	16	0.2	false	2	1	0	1	false	Normal	7.0E-5	false	100	50	500	60	15	1000	10	100	0	Normal	false	60	15	16	48	None	15	0	0	71	108	false	0	true	0	0	Normal	0.3	0	0	Normal	0.3	919	0
161	Normal	true	0	0	17	0.2	false	2	1	0	1	false	Normal	7.0E-5	false	100	50	500	60	15	1000	10	100	0	Normal	false	60	15	16	48	None	15	0	0	1	108	false	0	true	0	0	Normal	0.3	0	0	Normal	0.3	1051	0
165	Normal	true	0	0	17	0.2	false	2	1	0	1	false	Normal	7.0E-5	false	100	50	500	60	15	1000	10	100	0	Normal	false	60	15	16	48	None	15	0	0	41	108	false	0	true	0	0	Normal	0.3	0	0	Normal	0.3	1064	0
162	Normal	true	0	0	17	0.2	false	2	1	0	1	false	Normal	7.0E-5	false	100	50	500	60	15	1000	10	100	0	Normal	false	60	15	16	48	None	15	0	0	11	108	false	0	true	0	0	Normal	0.3	0	0	Normal	0.3	1202	0
160	Normal	true	0	0	16	0.2	false	2	1	0	1	false	Normal	7.0E-5	false	100	50	500	60	15	1000	10	100	0	Normal	false	60	15	16	48	None	15	0	0	91	108	false	0	true	0	0	Normal	0.3	0	0	Normal	0.3	993	0
164	Normal	true	0	0	17	0.2	false	2	1	0	1	false	Normal	7.0E-5	false	100	50	500	60	15	1000	10	100	0	Normal	false	60	15	16	48	None	15	0	0	31	108	false	0	true	0	0	Normal	0.3	0	0	Normal	0.3	1114	0
169	Normal	true	0	0	17	0.2	false	2	1	0	1	false	Normal	7.0E-5	false	100	50	500	60	15	1000	10	100	0	Normal	false	60	15	16	48	None	15	0	0	81	108	false	0	true	0	0	Normal	0.3	0	0	Normal	0.3	955	0
157	Normal	true	0	0	16	0.2	false	2	1	0	1	false	Normal	7.0E-5	false	100	50	500	60	15	1000	10	100	0	Normal	false	60	15	16	48	None	15	0	0	61	108	false	0	true	0	0	Normal	0.3	0	0	Normal	0.3	1036	0
163	Normal	true	0	0	17	0.2	false	2	1	0	1	false	Normal	7.0E-5	false	100	50	500	60	15	1000	10	100	0	Normal	false	60	15	16	48	None	15	0	0	21	108	false	0	true	0	0	Normal	0.3	0	0	Normal	0.3	1163	0
168	Normal	true	0	0	17	0.2	false	2	1	0	1	false	Normal	7.0E-5	false	100	50	500	60	15	1000	10	100	0	Normal	false	60	15	16	48	None	15	0	0	71	108	false	0	true	0	0	Normal	0.3	0	0	Normal	0.3	983	0
166	Normal	true	0	0	17	0.2	false	2	1	0	1	false	Normal	7.0E-5	false	100	50	500	60	15	1000	10	100	0	Normal	false	60	15	16	48	None	15	0	0	51	108	false	0	true	0	0	Normal	0.3	0	0	Normal	0.3	1018	0
167	Normal	true	0	0	17	0.2	false	2	1	0	1	false	Normal	7.0E-5	false	100	50	500	60	15	1000	10	100	0	Normal	false	60	15	16	48	None	15	0	0	61	108	false	0	true	0	0	Normal	0.3	0	0	Normal	0.3	1082	0
170	Normal	true	0	0	17	0.2	false	2	1	0	1	false	Normal	7.0E-5	false	100	50	500	60	15	1000	10	100	0	Normal	false	60	15	16	48	None	15	0	0	91	108	false	0	true	0	0	Normal	0.3	0	0	Normal	0.3	970	0
171	Normal	true	0	0	18	0.2	false	2	1	0	1	false	Normal	7.0E-5	false	100	50	500	60	15	1000	10	100	0	Normal	false	60	15	16	48	None	15	0	0	1	108	false	0	true	0	0	Normal	0.3	0	0	Normal	0.3	1005	0
173	Normal	true	0	0	18	0.2	false	2	1	0	1	false	Normal	7.0E-5	false	100	50	500	60	15	1000	10	100	0	Normal	false	60	15	16	48	None	15	0	0	21	108	false	0	true	0	0	Normal	0.3	0	0	Normal	0.3	1195	0
172	Normal	true	0	0	18	0.2	false	2	1	0	1	false	Normal	7.0E-5	false	100	50	500	60	15	1000	10	100	0	Normal	false	60	15	16	48	None	15	0	0	11	108	false	0	true	0	0	Normal	0.3	0	0	Normal	0.3	1128	0
179	Normal	true	0	0	18	0.2	false	2	1	0	1	false	Normal	7.0E-5	false	100	50	500	60	15	1000	10	100	0	Normal	false	60	15	16	48	None	15	0	0	81	108	false	0	true	0	0	Normal	0.3	0	0	Normal	0.3	967	0
176	Normal	true	0	0	18	0.2	false	2	1	0	1	false	Normal	7.0E-5	false	100	50	500	60	15	1000	10	100	0	Normal	false	60	15	16	48	None	15	0	0	51	108	false	0	true	0	0	Normal	0.3	0	0	Normal	0.3	1049	0
174	Normal	true	0	0	18	0.2	false	2	1	0	1	false	Normal	7.0E-5	false	100	50	500	60	15	1000	10	100	0	Normal	false	60	15	16	48	None	15	0	0	31	108	false	0	true	0	0	Normal	0.3	0	0	Normal	0.3	1116	0
175	Normal	true	0	0	18	0.2	false	2	1	0	1	false	Normal	7.0E-5	false	100	50	500	60	15	1000	10	100	0	Normal	false	60	15	16	48	None	15	0	0	41	108	false	0	true	0	0	Normal	0.3	0	0	Normal	0.3	1108	0
178	Normal	true	0	0	18	0.2	false	2	1	0	1	false	Normal	7.0E-5	false	100	50	500	60	15	1000	10	100	0	Normal	false	60	15	16	48	None	15	0	0	71	108	false	0	true	0	0	Normal	0.3	0	0	Normal	0.3	1114	0
181	Normal	true	0	0	19	0.2	false	2	1	0	1	false	Normal	7.0E-5	false	100	50	500	60	15	1000	10	100	0	Normal	false	60	15	16	48	None	15	0	0	1	108	false	0	true	0	0	Normal	0.3	0	0	Normal	0.3	1137	0
177	Normal	true	0	0	18	0.2	false	2	1	0	1	false	Normal	7.0E-5	false	100	50	500	60	15	1000	10	100	0	Normal	false	60	15	16	48	None	15	0	0	61	108	false	0	true	0	0	Normal	0.3	0	0	Normal	0.3	1213	0
182	Normal	true	0	0	19	0.2	false	2	1	0	1	false	Normal	7.0E-5	false	100	50	500	60	15	1000	10	100	0	Normal	false	60	15	16	48	None	15	0	0	11	108	false	0	true	0	0	Normal	0.3	0	0	Normal	0.3	1242	0
180	Normal	true	0	0	18	0.2	false	2	1	0	1	false	Normal	7.0E-5	false	100	50	500	60	15	1000	10	100	0	Normal	false	60	15	16	48	None	15	0	0	91	108	false	0	true	0	0	Normal	0.3	0	0	Normal	0.3	1072	0
189	Normal	true	0	0	19	0.2	false	2	1	0	1	false	Normal	7.0E-5	false	100	50	500	60	15	1000	10	100	0	Normal	false	60	15	16	48	None	15	0	0	81	108	false	0	true	0	0	Normal	0.3	0	0	Normal	0.3	1096	0
185	Normal	true	0	0	19	0.2	false	2	1	0	1	false	Normal	7.0E-5	false	100	50	500	60	15	1000	10	100	0	Normal	false	60	15	16	48	None	15	0	0	41	108	false	0	true	0	0	Normal	0.3	0	0	Normal	0.3	1129	0
183	Normal	true	0	0	19	0.2	false	2	1	0	1	false	Normal	7.0E-5	false	100	50	500	60	15	1000	10	100	0	Normal	false	60	15	16	48	None	15	0	0	21	108	false	0	true	0	0	Normal	0.3	0	0	Normal	0.3	1293	0
184	Normal	true	0	0	19	0.2	false	2	1	0	1	false	Normal	7.0E-5	false	100	50	500	60	15	1000	10	100	0	Normal	false	60	15	16	48	None	15	0	0	31	108	false	0	true	0	0	Normal	0.3	0	0	Normal	0.3	1374	0
186	Normal	true	0	0	19	0.2	false	2	1	0	1	false	Normal	7.0E-5	false	100	50	500	60	15	1000	10	100	0	Normal	false	60	15	16	48	None	15	0	0	51	108	false	0	true	0	0	Normal	0.3	0	0	Normal	0.3	1115	0
188	Normal	true	0	0	19	0.2	false	2	1	0	1	false	Normal	7.0E-5	false	100	50	500	60	15	1000	10	100	0	Normal	false	60	15	16	48	None	15	0	0	71	108	false	0	true	0	0	Normal	0.3	0	0	Normal	0.3	1050	0
191	Normal	true	0	0	20	0.2	false	2	1	0	1	false	Normal	7.0E-5	false	100	50	500	60	15	1000	10	100	0	Normal	false	60	15	16	48	None	15	0	0	1	108	false	0	true	0	0	Normal	0.3	0	0	Normal	0.3	1114	0
187	Normal	true	0	0	19	0.2	false	2	1	0	1	false	Normal	7.0E-5	false	100	50	500	60	15	1000	10	100	0	Normal	false	60	15	16	48	None	15	0	0	61	108	false	0	true	0	0	Normal	0.3	0	0	Normal	0.3	1385	0
193	Normal	true	0	0	20	0.2	false	2	1	0	1	false	Normal	7.0E-5	false	100	50	500	60	15	1000	10	100	0	Normal	false	60	15	16	48	None	15	0	0	21	108	false	0	true	0	0	Normal	0.3	0	0	Normal	0.3	1330	0
192	Normal	true	0	0	20	0.2	false	2	1	0	1	false	Normal	7.0E-5	false	100	50	500	60	15	1000	10	100	0	Normal	false	60	15	16	48	None	15	0	0	11	108	false	0	true	0	0	Normal	0.3	0	0	Normal	0.3	1226	0
190	Normal	true	0	0	19	0.2	false	2	1	0	1	false	Normal	7.0E-5	false	100	50	500	60	15	1000	10	100	0	Normal	false	60	15	16	48	None	15	0	0	91	108	false	0	true	0	0	Normal	0.3	0	0	Normal	0.3	1177	0
199	Normal	true	0	0	20	0.2	false	2	1	0	1	false	Normal	7.0E-5	false	100	50	500	60	15	1000	10	100	0	Normal	false	60	15	16	48	None	15	0	0	81	108	false	0	true	0	0	Normal	0.3	0	0	Normal	0.3	1128	0
195	Normal	true	0	0	20	0.2	false	2	1	0	1	false	Normal	7.0E-5	false	100	50	500	60	15	1000	10	100	0	Normal	false	60	15	16	48	None	15	0	0	41	108	false	0	true	0	0	Normal	0.3	0	0	Normal	0.3	1269	0
194	Normal	true	0	0	20	0.2	false	2	1	0	1	false	Normal	7.0E-5	false	100	50	500	60	15	1000	10	100	0	Normal	false	60	15	16	48	None	15	0	0	31	108	false	0	true	0	0	Normal	0.3	0	0	Normal	0.3	1402	0
196	Normal	true	0	0	20	0.2	false	2	1	0	1	false	Normal	7.0E-5	false	100	50	500	60	15	1000	10	100	0	Normal	false	60	15	16	48	None	15	0	0	51	108	false	0	true	0	0	Normal	0.3	0	0	Normal	0.3	1284	0
198	Normal	true	0	0	20	0.2	false	2	1	0	1	false	Normal	7.0E-5	false	100	50	500	60	15	1000	10	100	0	Normal	false	60	15	16	48	None	15	0	0	71	108	false	0	true	0	0	Normal	0.3	0	0	Normal	0.3	1156	0
200	Normal	true	0	0	20	0.2	false	2	1	0	1	false	Normal	7.0E-5	false	100	50	500	60	15	1000	10	100	0	Normal	false	60	15	16	48	None	15	0	0	91	108	false	0	true	0	0	Normal	0.3	0	0	Normal	0.3	1208	0
197	Normal	true	0	0	20	0.2	false	2	1	0	1	false	Normal	7.0E-5	false	100	50	500	60	15	1000	10	100	0	Normal	false	60	15	16	48	None	15	0	0	61	108	false	0	true	0	0	Normal	0.3	0	0	Normal	0.3	1406	0
205	Normal	true	0	0	21	0.2	false	2	1	0	1	false	Normal	7.0E-5	false	100	50	500	60	15	1000	10	100	0	Normal	false	60	15	16	48	None	15	0	0	41	108	false	0	true	0	0	Normal	0.3	0	0	Normal	0.3	1315	0
209	Normal	true	0	0	21	0.2	false	2	1	0	1	false	Normal	7.0E-5	false	100	50	500	60	15	1000	10	100	0	Normal	false	60	15	16	48	None	15	0	0	81	108	false	0	true	0	0	Normal	0.3	0	0	Normal	0.3	1079	0
201	Normal	true	0	0	21	0.2	false	2	1	0	1	false	Normal	7.0E-5	false	100	50	500	60	15	1000	10	100	0	Normal	false	60	15	16	48	None	15	0	0	1	108	false	0	true	0	0	Normal	0.3	0	0	Normal	0.3	1314	0
202	Normal	true	0	0	21	0.2	false	2	1	0	1	false	Normal	7.0E-5	false	100	50	500	60	15	1000	10	100	0	Normal	false	60	15	16	48	None	15	0	0	11	108	false	0	true	0	0	Normal	0.3	0	0	Normal	0.3	1234	0
204	Normal	true	0	0	21	0.2	false	2	1	0	1	false	Normal	7.0E-5	false	100	50	500	60	15	1000	10	100	0	Normal	false	60	15	16	48	None	15	0	0	31	108	false	0	true	0	0	Normal	0.3	0	0	Normal	0.3	1521	0
203	Normal	true	0	0	21	0.2	false	2	1	0	1	false	Normal	7.0E-5	false	100	50	500	60	15	1000	10	100	0	Normal	false	60	15	16	48	None	15	0	0	21	108	false	0	true	0	0	Normal	0.3	0	0	Normal	0.3	1399	0
206	Normal	true	0	0	21	0.2	false	2	1	0	1	false	Normal	7.0E-5	false	100	50	500	60	15	1000	10	100	0	Normal	false	60	15	16	48	None	15	0	0	51	108	false	0	true	0	0	Normal	0.3	0	0	Normal	0.3	1323	0
208	Normal	true	0	0	21	0.2	false	2	1	0	1	false	Normal	7.0E-5	false	100	50	500	60	15	1000	10	100	0	Normal	false	60	15	16	48	None	15	0	0	71	108	false	0	true	0	0	Normal	0.3	0	0	Normal	0.3	1209	0
210	Normal	true	0	0	21	0.2	false	2	1	0	1	false	Normal	7.0E-5	false	100	50	500	60	15	1000	10	100	0	Normal	false	60	15	16	48	None	15	0	0	91	108	false	0	true	0	0	Normal	0.3	0	0	Normal	0.3	1245	0
207	Normal	true	0	0	21	0.2	false	2	1	0	1	false	Normal	7.0E-5	false	100	50	500	60	15	1000	10	100	0	Normal	false	60	15	16	48	None	15	0	0	61	108	false	0	true	0	0	Normal	0.3	0	0	Normal	0.3	1395	0
212	Normal	true	0	0	22	0.2	false	2	1	0	1	false	Normal	7.0E-5	false	100	50	500	60	15	1000	10	100	0	Normal	false	60	15	16	48	None	15	0	0	11	108	false	0	true	0	0	Normal	0.3	0	0	Normal	0.3	1278	0
219	Normal	true	0	0	22	0.2	false	2	1	0	1	false	Normal	7.0E-5	false	100	50	500	60	15	1000	10	100	0	Normal	false	60	15	16	48	None	15	0	0	81	108	false	0	true	0	0	Normal	0.3	0	0	Normal	0.3	1108	0
215	Normal	true	0	0	22	0.2	false	2	1	0	1	false	Normal	7.0E-5	false	100	50	500	60	15	1000	10	100	0	Normal	false	60	15	16	48	None	15	0	0	41	108	false	0	true	0	0	Normal	0.3	0	0	Normal	0.3	1513	0
213	Normal	true	0	0	22	0.2	false	2	1	0	1	false	Normal	7.0E-5	false	100	50	500	60	15	1000	10	100	0	Normal	false	60	15	16	48	None	15	0	0	21	108	false	0	true	0	0	Normal	0.3	0	0	Normal	0.3	1461	0
214	Normal	true	0	0	22	0.2	false	2	1	0	1	false	Normal	7.0E-5	false	100	50	500	60	15	1000	10	100	0	Normal	false	60	15	16	48	None	15	0	0	31	108	false	0	true	0	0	Normal	0.3	0	0	Normal	0.3	1469	0
211	Normal	true	0	0	22	0.2	false	2	1	0	1	false	Normal	7.0E-5	false	100	50	500	60	15	1000	10	100	0	Normal	false	60	15	16	48	None	15	0	0	1	108	false	0	true	0	0	Normal	0.3	0	0	Normal	0.3	1311	0
216	Normal	true	0	0	22	0.2	false	2	1	0	1	false	Normal	7.0E-5	false	100	50	500	60	15	1000	10	100	0	Normal	false	60	15	16	48	None	15	0	0	51	108	false	0	true	0	0	Normal	0.3	0	0	Normal	0.3	1395	0
218	Normal	true	0	0	22	0.2	false	2	1	0	1	false	Normal	7.0E-5	false	100	50	500	60	15	1000	10	100	0	Normal	false	60	15	16	48	None	15	0	0	71	108	false	0	true	0	0	Normal	0.3	0	0	Normal	0.3	1349	0
221	Normal	true	0	0	23	0.2	false	2	1	0	1	false	Normal	7.0E-5	false	100	50	500	60	15	1000	10	100	0	Normal	false	60	15	16	48	None	15	0	0	1	108	false	0	true	0	0	Normal	0.3	0	0	Normal	0.3	1342	0
220	Normal	true	0	0	22	0.2	false	2	1	0	1	false	Normal	7.0E-5	false	100	50	500	60	15	1000	10	100	0	Normal	false	60	15	16	48	None	15	0	0	91	108	false	0	true	0	0	Normal	0.3	0	0	Normal	0.3	1316	0
217	Normal	true	0	0	22	0.2	false	2	1	0	1	false	Normal	7.0E-5	false	100	50	500	60	15	1000	10	100	0	Normal	false	60	15	16	48	None	15	0	0	61	108	false	0	true	0	0	Normal	0.3	0	0	Normal	0.3	1363	0
229	Normal	true	0	0	23	0.2	false	2	1	0	1	false	Normal	7.0E-5	false	100	50	500	60	15	1000	10	100	0	Normal	false	60	15	16	48	None	15	0	0	81	108	false	0	true	0	0	Normal	0.3	0	0	Normal	0.3	1123	0
226	Normal	true	0	0	23	0.2	false	2	1	0	1	false	Normal	7.0E-5	false	100	50	500	60	15	1000	10	100	0	Normal	false	60	15	16	48	None	15	0	0	51	108	false	0	true	0	0	Normal	0.3	0	0	Normal	0.3	1407	0
223	Normal	true	0	0	23	0.2	false	2	1	0	1	false	Normal	7.0E-5	false	100	50	500	60	15	1000	10	100	0	Normal	false	60	15	16	48	None	15	0	0	21	108	false	0	true	0	0	Normal	0.3	0	0	Normal	0.3	1447	0
222	Normal	true	0	0	23	0.2	false	2	1	0	1	false	Normal	7.0E-5	false	100	50	500	60	15	1000	10	100	0	Normal	false	60	15	16	48	None	15	0	0	11	108	false	0	true	0	0	Normal	0.3	0	0	Normal	0.3	1281	0
224	Normal	true	0	0	23	0.2	false	2	1	0	1	false	Normal	7.0E-5	false	100	50	500	60	15	1000	10	100	0	Normal	false	60	15	16	48	None	15	0	0	31	108	false	0	true	0	0	Normal	0.3	0	0	Normal	0.3	1393	0
225	Normal	true	0	0	23	0.2	false	2	1	0	1	false	Normal	7.0E-5	false	100	50	500	60	15	1000	10	100	0	Normal	false	60	15	16	48	None	15	0	0	41	108	false	0	true	0	0	Normal	0.3	0	0	Normal	0.3	1499	0
232	Normal	true	0	0	24	0.2	false	2	1	0	1	false	Normal	7.0E-5	false	100	50	500	60	15	1000	10	100	0	Normal	false	60	15	16	48	None	15	0	0	11	108	false	0	true	0	0	Normal	0.3	0	0	Normal	0.3	1359	0
230	Normal	true	0	0	23	0.2	false	2	1	0	1	false	Normal	7.0E-5	false	100	50	500	60	15	1000	10	100	0	Normal	false	60	15	16	48	None	15	0	0	91	108	false	0	true	0	0	Normal	0.3	0	0	Normal	0.3	1401	0
227	Normal	true	0	0	23	0.2	false	2	1	0	1	false	Normal	7.0E-5	false	100	50	500	60	15	1000	10	100	0	Normal	false	60	15	16	48	None	15	0	0	61	108	false	0	true	0	0	Normal	0.3	0	0	Normal	0.3	1477	0
233	Normal	true	0	0	24	0.2	false	2	1	0	1	false	Normal	7.0E-5	false	100	50	500	60	15	1000	10	100	0	Normal	false	60	15	16	48	None	15	0	0	21	108	false	0	true	0	0	Normal	0.3	0	0	Normal	0.3	1472	0
239	Normal	true	0	0	24	0.2	false	2	1	0	1	false	Normal	7.0E-5	false	100	50	500	60	15	1000	10	100	0	Normal	false	60	15	16	48	None	15	0	0	81	108	false	0	true	0	0	Normal	0.3	0	0	Normal	0.3	1198	0
228	Normal	true	0	0	23	0.2	false	2	1	0	1	false	Normal	7.0E-5	false	100	50	500	60	15	1000	10	100	0	Normal	false	60	15	16	48	None	15	0	0	71	108	false	0	true	0	0	Normal	0.3	0	0	Normal	0.3	1376	0
236	Normal	true	0	0	24	0.2	false	2	1	0	1	false	Normal	7.0E-5	false	100	50	500	60	15	1000	10	100	0	Normal	false	60	15	16	48	None	15	0	0	51	108	false	0	true	0	0	Normal	0.3	0	0	Normal	0.3	1402	0
235	Normal	true	0	0	24	0.2	false	2	1	0	1	false	Normal	7.0E-5	false	100	50	500	60	15	1000	10	100	0	Normal	false	60	15	16	48	None	15	0	0	41	108	false	0	true	0	0	Normal	0.3	0	0	Normal	0.3	1366	0
234	Normal	true	0	0	24	0.2	false	2	1	0	1	false	Normal	7.0E-5	false	100	50	500	60	15	1000	10	100	0	Normal	false	60	15	16	48	None	15	0	0	31	108	false	0	true	0	0	Normal	0.3	0	0	Normal	0.3	1433	0
238	Normal	true	0	0	24	0.2	false	2	1	0	1	false	Normal	7.0E-5	false	100	50	500	60	15	1000	10	100	0	Normal	false	60	15	16	48	None	15	0	0	71	108	false	0	true	0	0	Normal	0.3	0	0	Normal	0.3	1367	0
231	Normal	true	0	0	24	0.2	false	2	1	0	1	false	Normal	7.0E-5	false	100	50	500	60	15	1000	10	100	0	Normal	false	60	15	16	48	None	15	0	0	1	108	false	0	true	0	0	Normal	0.3	0	0	Normal	0.3	1569	0
242	Normal	true	0	0	25	0.2	false	2	1	0	1	false	Normal	7.0E-5	false	100	50	500	60	15	1000	10	100	0	Normal	false	60	15	16	48	None	15	0	0	11	108	false	0	true	0	0	Normal	0.3	0	0	Normal	0.3	1402	0
237	Normal	true	0	0	24	0.2	false	2	1	0	1	false	Normal	7.0E-5	false	100	50	500	60	15	1000	10	100	0	Normal	false	60	15	16	48	None	15	0	0	61	108	false	0	true	0	0	Normal	0.3	0	0	Normal	0.3	1493	0
240	Normal	true	0	0	24	0.2	false	2	1	0	1	false	Normal	7.0E-5	false	100	50	500	60	15	1000	10	100	0	Normal	false	60	15	16	48	None	15	0	0	91	108	false	0	true	0	0	Normal	0.3	0	0	Normal	0.3	1546	0
249	Normal	true	0	0	25	0.2	false	2	1	0	1	false	Normal	7.0E-5	false	100	50	500	60	15	1000	10	100	0	Normal	false	60	15	16	48	None	15	0	0	81	108	false	0	true	0	0	Normal	0.3	0	0	Normal	0.3	1240	0
246	Normal	true	0	0	25	0.2	false	2	1	0	1	false	Normal	7.0E-5	false	100	50	500	60	15	1000	10	100	0	Normal	false	60	15	16	48	None	15	0	0	51	108	false	0	true	0	0	Normal	0.3	0	0	Normal	0.3	1371	0
241	Normal	true	0	0	25	0.2	false	2	1	0	1	false	Normal	7.0E-5	false	100	50	500	60	15	1000	10	100	0	Normal	false	60	15	16	48	None	15	0	0	1	108	false	0	true	0	0	Normal	0.3	0	0	Normal	0.3	1683	0
243	Normal	true	0	0	25	0.2	false	2	1	0	1	false	Normal	7.0E-5	false	100	50	500	60	15	1000	10	100	0	Normal	false	60	15	16	48	None	15	0	0	21	108	false	0	true	0	0	Normal	0.3	0	0	Normal	0.3	1704	0
245	Normal	true	0	0	25	0.2	false	2	1	0	1	false	Normal	7.0E-5	false	100	50	500	60	15	1000	10	100	0	Normal	false	60	15	16	48	None	15	0	0	41	108	false	0	true	0	0	Normal	0.3	0	0	Normal	0.3	1365	0
244	Normal	true	0	0	25	0.2	false	2	1	0	1	false	Normal	7.0E-5	false	100	50	500	60	15	1000	10	100	0	Normal	false	60	15	16	48	None	15	0	0	31	108	false	0	true	0	0	Normal	0.3	0	0	Normal	0.3	1592	0
252	Normal	true	0	0	26	0.2	false	2	1	0	1	false	Normal	7.0E-5	false	100	50	500	60	15	1000	10	100	0	Normal	false	60	15	16	48	None	15	0	0	11	108	false	0	true	0	0	Normal	0.3	0	0	Normal	0.3	1558	0
250	Normal	true	0	0	25	0.2	false	2	1	0	1	false	Normal	7.0E-5	false	100	50	500	60	15	1000	10	100	0	Normal	false	60	15	16	48	None	15	0	0	91	108	false	0	true	0	0	Normal	0.3	0	0	Normal	0.3	1536	0
247	Normal	true	0	0	25	0.2	false	2	1	0	1	false	Normal	7.0E-5	false	100	50	500	60	15	1000	10	100	0	Normal	false	60	15	16	48	None	15	0	0	61	108	false	0	true	0	0	Normal	0.3	0	0	Normal	0.3	1581	0
248	Normal	true	0	0	25	0.2	false	2	1	0	1	false	Normal	7.0E-5	false	100	50	500	60	15	1000	10	100	0	Normal	false	60	15	16	48	None	15	0	0	71	108	false	0	true	0	0	Normal	0.3	0	0	Normal	0.3	1401	0
256	Normal	true	0	0	26	0.2	false	2	1	0	1	false	Normal	7.0E-5	false	100	50	500	60	15	1000	10	100	0	Normal	false	60	15	16	48	None	15	0	0	51	108	false	0	true	0	0	Normal	0.3	0	0	Normal	0.3	1387	0
255	Normal	true	0	0	26	0.2	false	2	1	0	1	false	Normal	7.0E-5	false	100	50	500	60	15	1000	10	100	0	Normal	false	60	15	16	48	None	15	0	0	41	108	false	0	true	0	0	Normal	0.3	0	0	Normal	0.3	1486	0
259	Normal	true	0	0	26	0.2	false	2	1	0	1	false	Normal	7.0E-5	false	100	50	500	60	15	1000	10	100	0	Normal	false	60	15	16	48	None	15	0	0	81	108	false	0	true	0	0	Normal	0.3	0	0	Normal	0.3	1344	0
253	Normal	true	0	0	26	0.2	false	2	1	0	1	false	Normal	7.0E-5	false	100	50	500	60	15	1000	10	100	0	Normal	false	60	15	16	48	None	15	0	0	21	108	false	0	true	0	0	Normal	0.3	0	0	Normal	0.3	1719	0
251	Normal	true	0	0	26	0.2	false	2	1	0	1	false	Normal	7.0E-5	false	100	50	500	60	15	1000	10	100	0	Normal	false	60	15	16	48	None	15	0	0	1	108	false	0	true	0	0	Normal	0.3	0	0	Normal	0.3	1701	0
254	Normal	true	0	0	26	0.2	false	2	1	0	1	false	Normal	7.0E-5	false	100	50	500	60	15	1000	10	100	0	Normal	false	60	15	16	48	None	15	0	0	31	108	false	0	true	0	0	Normal	0.3	0	0	Normal	0.3	1540	0
258	Normal	true	0	0	26	0.2	false	2	1	0	1	false	Normal	7.0E-5	false	100	50	500	60	15	1000	10	100	0	Normal	false	60	15	16	48	None	15	0	0	71	108	false	0	true	0	0	Normal	0.3	0	0	Normal	0.3	1519	0
261	Normal	true	0	0	27	0.2	false	2	1	0	1	false	Normal	7.0E-5	false	100	50	500	60	15	1000	10	100	0	Normal	false	60	15	16	48	None	15	0	0	1	108	false	0	true	0	0	Normal	0.3	0	0	Normal	0.3	1666	0
260	Normal	true	0	0	26	0.2	false	2	1	0	1	false	Normal	7.0E-5	false	100	50	500	60	15	1000	10	100	0	Normal	false	60	15	16	48	None	15	0	0	91	108	false	0	true	0	0	Normal	0.3	0	0	Normal	0.3	1487	0
257	Normal	true	0	0	26	0.2	false	2	1	0	1	false	Normal	7.0E-5	false	100	50	500	60	15	1000	10	100	0	Normal	false	60	15	16	48	None	15	0	0	61	108	false	0	true	0	0	Normal	0.3	0	0	Normal	0.3	1682	0
269	Normal	true	0	0	27	0.2	false	2	1	0	1	false	Normal	7.0E-5	false	100	50	500	60	15	1000	10	100	0	Normal	false	60	15	16	48	None	15	0	0	81	108	false	0	true	0	0	Normal	0.3	0	0	Normal	0.3	1378	0
263	Normal	true	0	0	27	0.2	false	2	1	0	1	false	Normal	7.0E-5	false	100	50	500	60	15	1000	10	100	0	Normal	false	60	15	16	48	None	15	0	0	21	108	false	0	true	0	0	Normal	0.3	0	0	Normal	0.3	1807	0
264	Normal	true	0	0	27	0.2	false	2	1	0	1	false	Normal	7.0E-5	false	100	50	500	60	15	1000	10	100	0	Normal	false	60	15	16	48	None	15	0	0	31	108	false	0	true	0	0	Normal	0.3	0	0	Normal	0.3	1638	0
266	Normal	true	0	0	27	0.2	false	2	1	0	1	false	Normal	7.0E-5	false	100	50	500	60	15	1000	10	100	0	Normal	false	60	15	16	48	None	15	0	0	51	108	false	0	true	0	0	Normal	0.3	0	0	Normal	0.3	1415	0
262	Normal	true	0	0	27	0.2	false	2	1	0	1	false	Normal	7.0E-5	false	100	50	500	60	15	1000	10	100	0	Normal	false	60	15	16	48	None	15	0	0	11	108	false	0	true	0	0	Normal	0.3	0	0	Normal	0.3	1506	0
265	Normal	true	0	0	27	0.2	false	2	1	0	1	false	Normal	7.0E-5	false	100	50	500	60	15	1000	10	100	0	Normal	false	60	15	16	48	None	15	0	0	41	108	false	0	true	0	0	Normal	0.3	0	0	Normal	0.3	1578	0
267	Normal	true	0	0	27	0.2	false	2	1	0	1	false	Normal	7.0E-5	false	100	50	500	60	15	1000	10	100	0	Normal	false	60	15	16	48	None	15	0	0	61	108	false	0	true	0	0	Normal	0.3	0	0	Normal	0.3	1726	0
268	Normal	true	0	0	27	0.2	false	2	1	0	1	false	Normal	7.0E-5	false	100	50	500	60	15	1000	10	100	0	Normal	false	60	15	16	48	None	15	0	0	71	108	false	0	true	0	0	Normal	0.3	0	0	Normal	0.3	1623	0
272	Normal	true	0	0	28	0.2	false	2	1	0	1	false	Normal	7.0E-5	false	100	50	500	60	15	1000	10	100	0	Normal	false	60	15	16	48	None	15	0	0	11	108	false	0	true	0	0	Normal	0.3	0	0	Normal	0.3	1600	0
270	Normal	true	0	0	27	0.2	false	2	1	0	1	false	Normal	7.0E-5	false	100	50	500	60	15	1000	10	100	0	Normal	false	60	15	16	48	None	15	0	0	91	108	false	0	true	0	0	Normal	0.3	0	0	Normal	0.3	1426	0
271	Normal	true	0	0	28	0.2	false	2	1	0	1	false	Normal	7.0E-5	false	100	50	500	60	15	1000	10	100	0	Normal	false	60	15	16	48	None	15	0	0	1	108	false	0	true	0	0	Normal	0.3	0	0	Normal	0.3	1659	0
276	Normal	true	0	0	28	0.2	false	2	1	0	1	false	Normal	7.0E-5	false	100	50	500	60	15	1000	10	100	0	Normal	false	60	15	16	48	None	15	0	0	51	108	false	0	true	0	0	Normal	0.3	0	0	Normal	0.3	1483	0
275	Normal	true	0	0	28	0.2	false	2	1	0	1	false	Normal	7.0E-5	false	100	50	500	60	15	1000	10	100	0	Normal	false	60	15	16	48	None	15	0	0	41	108	false	0	true	0	0	Normal	0.3	0	0	Normal	0.3	1510	0
273	Normal	true	0	0	28	0.2	false	2	1	0	1	false	Normal	7.0E-5	false	100	50	500	60	15	1000	10	100	0	Normal	false	60	15	16	48	None	15	0	0	21	108	false	0	true	0	0	Normal	0.3	0	0	Normal	0.3	1730	0
274	Normal	true	0	0	28	0.2	false	2	1	0	1	false	Normal	7.0E-5	false	100	50	500	60	15	1000	10	100	0	Normal	false	60	15	16	48	None	15	0	0	31	108	false	0	true	0	0	Normal	0.3	0	0	Normal	0.3	1758	0
279	Normal	true	0	0	28	0.2	false	2	1	0	1	false	Normal	7.0E-5	false	100	50	500	60	15	1000	10	100	0	Normal	false	60	15	16	48	None	15	0	0	81	108	false	0	true	0	0	Normal	0.3	0	0	Normal	0.3	1325	0
278	Normal	true	0	0	28	0.2	false	2	1	0	1	false	Normal	7.0E-5	false	100	50	500	60	15	1000	10	100	0	Normal	false	60	15	16	48	None	15	0	0	71	108	false	0	true	0	0	Normal	0.3	0	0	Normal	0.3	1516	0
277	Normal	true	0	0	28	0.2	false	2	1	0	1	false	Normal	7.0E-5	false	100	50	500	60	15	1000	10	100	0	Normal	false	60	15	16	48	None	15	0	0	61	108	false	0	true	0	0	Normal	0.3	0	0	Normal	0.3	1804	0
282	Normal	true	0	0	29	0.2	false	2	1	0	1	false	Normal	7.0E-5	false	100	50	500	60	15	1000	10	100	0	Normal	false	60	15	16	48	None	15	0	0	11	108	false	0	true	0	0	Normal	0.3	0	0	Normal	0.3	1601	0
280	Normal	true	0	0	28	0.2	false	2	1	0	1	false	Normal	7.0E-5	false	100	50	500	60	15	1000	10	100	0	Normal	false	60	15	16	48	None	15	0	0	91	108	false	0	true	0	0	Normal	0.3	0	0	Normal	0.3	1474	0
289	Normal	true	0	0	29	0.2	false	2	1	0	1	false	Normal	7.0E-5	false	100	50	500	60	15	1000	10	100	0	Normal	false	60	15	16	48	None	15	0	0	81	108	false	0	true	0	0	Normal	0.3	0	0	Normal	0.3	1352	0
281	Normal	true	0	0	29	0.2	false	2	1	0	1	false	Normal	7.0E-5	false	100	50	500	60	15	1000	10	100	0	Normal	false	60	15	16	48	None	15	0	0	1	108	false	0	true	0	0	Normal	0.3	0	0	Normal	0.3	1637	0
286	Normal	true	0	0	29	0.2	false	2	1	0	1	false	Normal	7.0E-5	false	100	50	500	60	15	1000	10	100	0	Normal	false	60	15	16	48	None	15	0	0	51	108	false	0	true	0	0	Normal	0.3	0	0	Normal	0.3	1633	0
284	Normal	true	0	0	29	0.2	false	2	1	0	1	false	Normal	7.0E-5	false	100	50	500	60	15	1000	10	100	0	Normal	false	60	15	16	48	None	15	0	0	31	108	false	0	true	0	0	Normal	0.3	0	0	Normal	0.3	1630	0
283	Normal	true	0	0	29	0.2	false	2	1	0	1	false	Normal	7.0E-5	false	100	50	500	60	15	1000	10	100	0	Normal	false	60	15	16	48	None	15	0	0	21	108	false	0	true	0	0	Normal	0.3	0	0	Normal	0.3	1757	0
288	Normal	true	0	0	29	0.2	false	2	1	0	1	false	Normal	7.0E-5	false	100	50	500	60	15	1000	10	100	0	Normal	false	60	15	16	48	None	15	0	0	71	108	false	0	true	0	0	Normal	0.3	0	0	Normal	0.3	1579	0
285	Normal	true	0	0	29	0.2	false	2	1	0	1	false	Normal	7.0E-5	false	100	50	500	60	15	1000	10	100	0	Normal	false	60	15	16	48	None	15	0	0	41	108	false	0	true	0	0	Normal	0.3	0	0	Normal	0.3	1698	0
290	Normal	true	0	0	29	0.2	false	2	1	0	1	false	Normal	7.0E-5	false	100	50	500	60	15	1000	10	100	0	Normal	false	60	15	16	48	None	15	0	0	91	108	false	0	true	0	0	Normal	0.3	0	0	Normal	0.3	1528	0
287	Normal	true	0	0	29	0.2	false	2	1	0	1	false	Normal	7.0E-5	false	100	50	500	60	15	1000	10	100	0	Normal	false	60	15	16	48	None	15	0	0	61	108	false	0	true	0	0	Normal	0.3	0	0	Normal	0.3	1864	0
292	Normal	true	0	0	30	0.2	false	2	1	0	1	false	Normal	7.0E-5	false	100	50	500	60	15	1000	10	100	0	Normal	false	60	15	16	48	None	15	0	0	11	108	false	0	true	0	0	Normal	0.3	0	0	Normal	0.3	1670	0
299	Normal	true	0	0	30	0.2	false	2	1	0	1	false	Normal	7.0E-5	false	100	50	500	60	15	1000	10	100	0	Normal	false	60	15	16	48	None	15	0	0	81	108	false	0	true	0	0	Normal	0.3	0	0	Normal	0.3	1400	0
294	Normal	true	0	0	30	0.2	false	2	1	0	1	false	Normal	7.0E-5	false	100	50	500	60	15	1000	10	100	0	Normal	false	60	15	16	48	None	15	0	0	31	108	false	0	true	0	0	Normal	0.3	0	0	Normal	0.3	1650	0
296	Normal	true	0	0	30	0.2	false	2	1	0	1	false	Normal	7.0E-5	false	100	50	500	60	15	1000	10	100	0	Normal	false	60	15	16	48	None	15	0	0	51	108	false	0	true	0	0	Normal	0.3	0	0	Normal	0.3	1722	0
291	Normal	true	0	0	30	0.2	false	2	1	0	1	false	Normal	7.0E-5	false	100	50	500	60	15	1000	10	100	0	Normal	false	60	15	16	48	None	15	0	0	1	108	false	0	true	0	0	Normal	0.3	0	0	Normal	0.3	1914	0
295	Normal	true	0	0	30	0.2	false	2	1	0	1	false	Normal	7.0E-5	false	100	50	500	60	15	1000	10	100	0	Normal	false	60	15	16	48	None	15	0	0	41	108	false	0	true	0	0	Normal	0.3	0	0	Normal	0.3	1698	0
298	Normal	true	0	0	30	0.2	false	2	1	0	1	false	Normal	7.0E-5	false	100	50	500	60	15	1000	10	100	0	Normal	false	60	15	16	48	None	15	0	0	71	108	false	0	true	0	0	Normal	0.3	0	0	Normal	0.3	1678	0
293	Normal	true	0	0	30	0.2	false	2	1	0	1	false	Normal	7.0E-5	false	100	50	500	60	15	1000	10	100	0	Normal	false	60	15	16	48	None	15	0	0	21	108	false	0	true	0	0	Normal	0.3	0	0	Normal	0.3	1868	0
300	Normal	true	0	0	30	0.2	false	2	1	0	1	false	Normal	7.0E-5	false	100	50	500	60	15	1000	10	100	0	Normal	false	60	15	16	48	None	15	0	0	91	108	false	0	true	0	0	Normal	0.3	0	0	Normal	0.3	1631	0
301	Normal	true	0	0	31	0.2	false	2	1	0	1	false	Normal	7.0E-5	false	100	50	500	60	15	1000	10	100	0	Normal	false	60	15	16	48	None	15	0	0	1	108	false	0	true	0	0	Normal	0.3	0	0	Normal	0.3	1860	0
309	Normal	true	0	0	31	0.2	false	2	1	0	1	false	Normal	7.0E-5	false	100	50	500	60	15	1000	10	100	0	Normal	false	60	15	16	48	None	15	0	0	81	108	false	0	true	0	0	Normal	0.3	0	0	Normal	0.3	1522	0
297	Normal	true	0	0	30	0.2	false	2	1	0	1	false	Normal	7.0E-5	false	100	50	500	60	15	1000	10	100	0	Normal	false	60	15	16	48	None	15	0	0	61	108	false	0	true	0	0	Normal	0.3	0	0	Normal	0.3	1856	0
302	Normal	true	0	0	31	0.2	false	2	1	0	1	false	Normal	7.0E-5	false	100	50	500	60	15	1000	10	100	0	Normal	false	60	15	16	48	None	15	0	0	11	108	false	0	true	0	0	Normal	0.3	0	0	Normal	0.3	1741	0
303	Normal	true	0	0	31	0.2	false	2	1	0	1	false	Normal	7.0E-5	false	100	50	500	60	15	1000	10	100	0	Normal	false	60	15	16	48	None	15	0	0	21	108	false	0	true	0	0	Normal	0.3	0	0	Normal	0.3	1814	0
304	Normal	true	0	0	31	0.2	false	2	1	0	1	false	Normal	7.0E-5	false	100	50	500	60	15	1000	10	100	0	Normal	false	60	15	16	48	None	15	0	0	31	108	false	0	true	0	0	Normal	0.3	0	0	Normal	0.3	1710	0
305	Normal	true	0	0	31	0.2	false	2	1	0	1	false	Normal	7.0E-5	false	100	50	500	60	15	1000	10	100	0	Normal	false	60	15	16	48	None	15	0	0	41	108	false	0	true	0	0	Normal	0.3	0	0	Normal	0.3	1765	0
308	Normal	true	0	0	31	0.2	false	2	1	0	1	false	Normal	7.0E-5	false	100	50	500	60	15	1000	10	100	0	Normal	false	60	15	16	48	None	15	0	0	71	108	false	0	true	0	0	Normal	0.3	0	0	Normal	0.3	1659	0
306	Normal	true	0	0	31	0.2	false	2	1	0	1	false	Normal	7.0E-5	false	100	50	500	60	15	1000	10	100	0	Normal	false	60	15	16	48	None	15	0	0	51	108	false	0	true	0	0	Normal	0.3	0	0	Normal	0.3	1716	0
311	Normal	true	0	0	32	0.2	false	2	1	0	1	false	Normal	7.0E-5	false	100	50	500	60	15	1000	10	100	0	Normal	false	60	15	16	48	None	15	0	0	1	108	false	0	true	0	0	Normal	0.3	0	0	Normal	0.3	1934	0
310	Normal	true	0	0	31	0.2	false	2	1	0	1	false	Normal	7.0E-5	false	100	50	500	60	15	1000	10	100	0	Normal	false	60	15	16	48	None	15	0	0	91	108	false	0	true	0	0	Normal	0.3	0	0	Normal	0.3	1658	0
314	Normal	true	0	0	32	0.2	false	2	1	0	1	false	Normal	7.0E-5	false	100	50	500	60	15	1000	10	100	0	Normal	false	60	15	16	48	None	15	0	0	31	108	false	0	true	0	0	Normal	0.3	0	0	Normal	0.3	1732	0
312	Normal	true	0	0	32	0.2	false	2	1	0	1	false	Normal	7.0E-5	false	100	50	500	60	15	1000	10	100	0	Normal	false	60	15	16	48	None	15	0	0	11	108	false	0	true	0	0	Normal	0.3	0	0	Normal	0.3	1727	0
313	Normal	true	0	0	32	0.2	false	2	1	0	1	false	Normal	7.0E-5	false	100	50	500	60	15	1000	10	100	0	Normal	false	60	15	16	48	None	15	0	0	21	108	false	0	true	0	0	Normal	0.3	0	0	Normal	0.3	1789	0
307	Normal	true	0	0	31	0.2	false	2	1	0	1	false	Normal	7.0E-5	false	100	50	500	60	15	1000	10	100	0	Normal	false	60	15	16	48	None	15	0	0	61	108	false	0	true	0	0	Normal	0.3	0	0	Normal	0.3	1801	0
315	Normal	true	0	0	32	0.2	false	2	1	0	1	false	Normal	7.0E-5	false	100	50	500	60	15	1000	10	100	0	Normal	false	60	15	16	48	None	15	0	0	41	108	false	0	true	0	0	Normal	0.3	0	0	Normal	0.3	1744	0
316	Normal	true	0	0	32	0.2	false	2	1	0	1	false	Normal	7.0E-5	false	100	50	500	60	15	1000	10	100	0	Normal	false	60	15	16	48	None	15	0	0	51	108	false	0	true	0	0	Normal	0.3	0	0	Normal	0.3	1770	0
319	Normal	true	0	0	32	0.2	false	2	1	0	1	false	Normal	7.0E-5	false	100	50	500	60	15	1000	10	100	0	Normal	false	60	15	16	48	None	15	0	0	81	108	false	0	true	0	0	Normal	0.3	0	0	Normal	0.3	1471	0
318	Normal	true	0	0	32	0.2	false	2	1	0	1	false	Normal	7.0E-5	false	100	50	500	60	15	1000	10	100	0	Normal	false	60	15	16	48	None	15	0	0	71	108	false	0	true	0	0	Normal	0.3	0	0	Normal	0.3	1646	0
317	Normal	true	0	0	32	0.2	false	2	1	0	1	false	Normal	7.0E-5	false	100	50	500	60	15	1000	10	100	0	Normal	false	60	15	16	48	None	15	0	0	61	108	false	0	true	0	0	Normal	0.3	0	0	Normal	0.3	1793	0
320	Normal	true	0	0	32	0.2	false	2	1	0	1	false	Normal	7.0E-5	false	100	50	500	60	15	1000	10	100	0	Normal	false	60	15	16	48	None	15	0	0	91	108	false	0	true	0	0	Normal	0.3	0	0	Normal	0.3	1793	0
329	Normal	true	0	0	33	0.2	false	2	1	0	1	false	Normal	7.0E-5	false	100	50	500	60	15	1000	10	100	0	Normal	false	60	15	16	48	None	15	0	0	81	108	false	0	true	0	0	Normal	0.3	0	0	Normal	0.3	1653	0
322	Normal	true	0	0	33	0.2	false	2	1	0	1	false	Normal	7.0E-5	false	100	50	500	60	15	1000	10	100	0	Normal	false	60	15	16	48	None	15	0	0	11	108	false	0	true	0	0	Normal	0.3	0	0	Normal	0.3	1814	0
323	Normal	true	0	0	33	0.2	false	2	1	0	1	false	Normal	7.0E-5	false	100	50	500	60	15	1000	10	100	0	Normal	false	60	15	16	48	None	15	0	0	21	108	false	0	true	0	0	Normal	0.3	0	0	Normal	0.3	1765	0
325	Normal	true	0	0	33	0.2	false	2	1	0	1	false	Normal	7.0E-5	false	100	50	500	60	15	1000	10	100	0	Normal	false	60	15	16	48	None	15	0	0	41	108	false	0	true	0	0	Normal	0.3	0	0	Normal	0.3	1677	0
328	Normal	true	0	0	33	0.2	false	2	1	0	1	false	Normal	7.0E-5	false	100	50	500	60	15	1000	10	100	0	Normal	false	60	15	16	48	None	15	0	0	71	108	false	0	true	0	0	Normal	0.3	0	0	Normal	0.3	1639	0
326	Normal	true	0	0	33	0.2	false	2	1	0	1	false	Normal	7.0E-5	false	100	50	500	60	15	1000	10	100	0	Normal	false	60	15	16	48	None	15	0	0	51	108	false	0	true	0	0	Normal	0.3	0	0	Normal	0.3	1845	0
324	Normal	true	0	0	33	0.2	false	2	1	0	1	false	Normal	7.0E-5	false	100	50	500	60	15	1000	10	100	0	Normal	false	60	15	16	48	None	15	0	0	31	108	false	0	true	0	0	Normal	0.3	0	0	Normal	0.3	1759	0
321	Normal	true	0	0	33	0.2	false	2	1	0	1	false	Normal	7.0E-5	false	100	50	500	60	15	1000	10	100	0	Normal	false	60	15	16	48	None	15	0	0	1	108	false	0	true	0	0	Normal	0.3	0	0	Normal	0.3	1964	0
339	Normal	true	0	0	34	0.2	false	2	1	0	1	false	Normal	7.0E-5	false	100	50	500	60	15	1000	10	100	0	Normal	false	60	15	16	48	None	15	0	0	81	108	false	0	true	0	0	Normal	0.3	0	0	Normal	0.3	1652	0
327	Normal	true	0	0	33	0.2	false	2	1	0	1	false	Normal	7.0E-5	false	100	50	500	60	15	1000	10	100	0	Normal	false	60	15	16	48	None	15	0	0	61	108	false	0	true	0	0	Normal	0.3	0	0	Normal	0.3	1889	0
331	Normal	true	0	0	34	0.2	false	2	1	0	1	false	Normal	7.0E-5	false	100	50	500	60	15	1000	10	100	0	Normal	false	60	15	16	48	None	15	0	0	1	108	false	0	true	0	0	Normal	0.3	0	0	Normal	0.3	2073	0
335	Normal	true	0	0	34	0.2	false	2	1	0	1	false	Normal	7.0E-5	false	100	50	500	60	15	1000	10	100	0	Normal	false	60	15	16	48	None	15	0	0	41	108	false	0	true	0	0	Normal	0.3	0	0	Normal	0.3	1707	0
330	Normal	true	0	0	33	0.2	false	2	1	0	1	false	Normal	7.0E-5	false	100	50	500	60	15	1000	10	100	0	Normal	false	60	15	16	48	None	15	0	0	91	108	false	0	true	0	0	Normal	0.3	0	0	Normal	0.3	1790	0
332	Normal	true	0	0	34	0.2	false	2	1	0	1	false	Normal	7.0E-5	false	100	50	500	60	15	1000	10	100	0	Normal	false	60	15	16	48	None	15	0	0	11	108	false	0	true	0	0	Normal	0.3	0	0	Normal	0.3	1838	0
333	Normal	true	0	0	34	0.2	false	2	1	0	1	false	Normal	7.0E-5	false	100	50	500	60	15	1000	10	100	0	Normal	false	60	15	16	48	None	15	0	0	21	108	false	0	true	0	0	Normal	0.3	0	0	Normal	0.3	1808	0
338	Normal	true	0	0	34	0.2	false	2	1	0	1	false	Normal	7.0E-5	false	100	50	500	60	15	1000	10	100	0	Normal	false	60	15	16	48	None	15	0	0	71	108	false	0	true	0	0	Normal	0.3	0	0	Normal	0.3	1640	0
340	Normal	true	0	0	34	0.2	false	2	1	0	1	false	Normal	7.0E-5	false	100	50	500	60	15	1000	10	100	0	Normal	false	60	15	16	48	None	15	0	0	91	108	false	0	true	0	0	Normal	0.3	0	0	Normal	0.3	1848	0
336	Normal	true	0	0	34	0.2	false	2	1	0	1	false	Normal	7.0E-5	false	100	50	500	60	15	1000	10	100	0	Normal	false	60	15	16	48	None	15	0	0	51	108	false	0	true	0	0	Normal	0.3	0	0	Normal	0.3	1874	0
334	Normal	true	0	0	34	0.2	false	2	1	0	1	false	Normal	7.0E-5	false	100	50	500	60	15	1000	10	100	0	Normal	false	60	15	16	48	None	15	0	0	31	108	false	0	true	0	0	Normal	0.3	0	0	Normal	0.3	1773	0
337	Normal	true	0	0	34	0.2	false	2	1	0	1	false	Normal	7.0E-5	false	100	50	500	60	15	1000	10	100	0	Normal	false	60	15	16	48	None	15	0	0	61	108	false	0	true	0	0	Normal	0.3	0	0	Normal	0.3	1873	0
342	Normal	true	0	0	35	0.2	false	2	1	0	1	false	Normal	7.0E-5	false	100	50	500	60	15	1000	10	100	0	Normal	false	60	15	16	48	None	15	0	0	11	108	false	0	true	0	0	Normal	0.3	0	0	Normal	0.3	1792	0
345	Normal	true	0	0	35	0.2	false	2	1	0	1	false	Normal	7.0E-5	false	100	50	500	60	15	1000	10	100	0	Normal	false	60	15	16	48	None	15	0	0	41	108	false	0	true	0	0	Normal	0.3	0	0	Normal	0.3	1772	0
349	Normal	true	0	0	35	0.2	false	2	1	0	1	false	Normal	7.0E-5	false	100	50	500	60	15	1000	10	100	0	Normal	false	60	15	16	48	None	15	0	0	81	108	false	0	true	0	0	Normal	0.3	0	0	Normal	0.3	1773	0
343	Normal	true	0	0	35	0.2	false	2	1	0	1	false	Normal	7.0E-5	false	100	50	500	60	15	1000	10	100	0	Normal	false	60	15	16	48	None	15	0	0	21	108	false	0	true	0	0	Normal	0.3	0	0	Normal	0.3	1908	0
344	Normal	true	0	0	35	0.2	false	2	1	0	1	false	Normal	7.0E-5	false	100	50	500	60	15	1000	10	100	0	Normal	false	60	15	16	48	None	15	0	0	31	108	false	0	true	0	0	Normal	0.3	0	0	Normal	0.3	1770	0
341	Normal	true	0	0	35	0.2	false	2	1	0	1	false	Normal	7.0E-5	false	100	50	500	60	15	1000	10	100	0	Normal	false	60	15	16	48	None	15	0	0	1	108	false	0	true	0	0	Normal	0.3	0	0	Normal	0.3	2181	0
346	Normal	true	0	0	35	0.2	false	2	1	0	1	false	Normal	7.0E-5	false	100	50	500	60	15	1000	10	100	0	Normal	false	60	15	16	48	None	15	0	0	51	108	false	0	true	0	0	Normal	0.3	0	0	Normal	0.3	1837	0
348	Normal	true	0	0	35	0.2	false	2	1	0	1	false	Normal	7.0E-5	false	100	50	500	60	15	1000	10	100	0	Normal	false	60	15	16	48	None	15	0	0	71	108	false	0	true	0	0	Normal	0.3	0	0	Normal	0.3	1631	0
347	Normal	true	0	0	35	0.2	false	2	1	0	1	false	Normal	7.0E-5	false	100	50	500	60	15	1000	10	100	0	Normal	false	60	15	16	48	None	15	0	0	61	108	false	0	true	0	0	Normal	0.3	0	0	Normal	0.3	1852	0
350	Normal	true	0	0	35	0.2	false	2	1	0	1	false	Normal	7.0E-5	false	100	50	500	60	15	1000	10	100	0	Normal	false	60	15	16	48	None	15	0	0	91	108	false	0	true	0	0	Normal	0.3	0	0	Normal	0.3	1882	0
352	Normal	true	0	0	36	0.2	false	2	1	0	1	false	Normal	7.0E-5	false	100	50	500	60	15	1000	10	100	0	Normal	false	60	15	16	48	None	15	0	0	11	108	false	0	true	0	0	Normal	0.3	0	0	Normal	0.3	1884	0
351	Normal	true	0	0	36	0.2	false	2	1	0	1	false	Normal	7.0E-5	false	100	50	500	60	15	1000	10	100	0	Normal	false	60	15	16	48	None	15	0	0	1	108	false	0	true	0	0	Normal	0.3	0	0	Normal	0.3	2160	0
353	Normal	true	0	0	36	0.2	false	2	1	0	1	false	Normal	7.0E-5	false	100	50	500	60	15	1000	10	100	0	Normal	false	60	15	16	48	None	15	0	0	21	108	false	0	true	0	0	Normal	0.3	0	0	Normal	0.3	1825	0
355	Normal	true	0	0	36	0.2	false	2	1	0	1	false	Normal	7.0E-5	false	100	50	500	60	15	1000	10	100	0	Normal	false	60	15	16	48	None	15	0	0	41	108	false	0	true	0	0	Normal	0.3	0	0	Normal	0.3	1762	0
356	Normal	true	0	0	36	0.2	false	2	1	0	1	false	Normal	7.0E-5	false	100	50	500	60	15	1000	10	100	0	Normal	false	60	15	16	48	None	15	0	0	51	108	false	0	true	0	0	Normal	0.3	0	0	Normal	0.3	1801	0
359	Normal	true	0	0	36	0.2	false	2	1	0	1	false	Normal	7.0E-5	false	100	50	500	60	15	1000	10	100	0	Normal	false	60	15	16	48	None	15	0	0	81	108	false	0	true	0	0	Normal	0.3	0	0	Normal	0.3	1750	0
358	Normal	true	0	0	36	0.2	false	2	1	0	1	false	Normal	7.0E-5	false	100	50	500	60	15	1000	10	100	0	Normal	false	60	15	16	48	None	15	0	0	71	108	false	0	true	0	0	Normal	0.3	0	0	Normal	0.3	1649	0
354	Normal	true	0	0	36	0.2	false	2	1	0	1	false	Normal	7.0E-5	false	100	50	500	60	15	1000	10	100	0	Normal	false	60	15	16	48	None	15	0	0	31	108	false	0	true	0	0	Normal	0.3	0	0	Normal	0.3	1722	0
360	Normal	true	0	0	36	0.2	false	2	1	0	1	false	Normal	7.0E-5	false	100	50	500	60	15	1000	10	100	0	Normal	false	60	15	16	48	None	15	0	0	91	108	false	0	true	0	0	Normal	0.3	0	0	Normal	0.3	1838	0
357	Normal	true	0	0	36	0.2	false	2	1	0	1	false	Normal	7.0E-5	false	100	50	500	60	15	1000	10	100	0	Normal	false	60	15	16	48	None	15	0	0	61	108	false	0	true	0	0	Normal	0.3	0	0	Normal	0.3	1926	0
361	Normal	true	0	0	37	0.2	false	2	1	0	1	false	Normal	7.0E-5	false	100	50	500	60	15	1000	10	100	0	Normal	false	60	15	16	48	None	15	0	0	1	108	false	0	true	0	0	Normal	0.3	0	0	Normal	0.3	2165	0
362	Normal	true	0	0	37	0.2	false	2	1	0	1	false	Normal	7.0E-5	false	100	50	500	60	15	1000	10	100	0	Normal	false	60	15	16	48	None	15	0	0	11	108	false	0	true	0	0	Normal	0.3	0	0	Normal	0.3	1953	0
369	Normal	true	0	0	37	0.2	false	2	1	0	1	false	Normal	7.0E-5	false	100	50	500	60	15	1000	10	100	0	Normal	false	60	15	16	48	None	15	0	0	81	108	false	0	true	0	0	Normal	0.3	0	0	Normal	0.3	1782	0
363	Normal	true	0	0	37	0.2	false	2	1	0	1	false	Normal	7.0E-5	false	100	50	500	60	15	1000	10	100	0	Normal	false	60	15	16	48	None	15	0	0	21	108	false	0	true	0	0	Normal	0.3	0	0	Normal	0.3	1847	0
364	Normal	true	0	0	37	0.2	false	2	1	0	1	false	Normal	7.0E-5	false	100	50	500	60	15	1000	10	100	0	Normal	false	60	15	16	48	None	15	0	0	31	108	false	0	true	0	0	Normal	0.3	0	0	Normal	0.3	1756	0
366	Normal	true	0	0	37	0.2	false	2	1	0	1	false	Normal	7.0E-5	false	100	50	500	60	15	1000	10	100	0	Normal	false	60	15	16	48	None	15	0	0	51	108	false	0	true	0	0	Normal	0.3	0	0	Normal	0.3	1762	0
365	Normal	true	0	0	37	0.2	false	2	1	0	1	false	Normal	7.0E-5	false	100	50	500	60	15	1000	10	100	0	Normal	false	60	15	16	48	None	15	0	0	41	108	false	0	true	0	0	Normal	0.3	0	0	Normal	0.3	2003	0
368	Normal	true	0	0	37	0.2	false	2	1	0	1	false	Normal	7.0E-5	false	100	50	500	60	15	1000	10	100	0	Normal	false	60	15	16	48	None	15	0	0	71	108	false	0	true	0	0	Normal	0.3	0	0	Normal	0.3	1837	0
367	Normal	true	0	0	37	0.2	false	2	1	0	1	false	Normal	7.0E-5	false	100	50	500	60	15	1000	10	100	0	Normal	false	60	15	16	48	None	15	0	0	61	108	false	0	true	0	0	Normal	0.3	0	0	Normal	0.3	1917	0
372	Normal	true	0	0	38	0.2	false	2	1	0	1	false	Normal	7.0E-5	false	100	50	500	60	15	1000	10	100	0	Normal	false	60	15	16	48	None	15	0	0	11	108	false	0	true	0	0	Normal	0.3	0	0	Normal	0.3	1993	0
373	Normal	true	0	0	38	0.2	false	2	1	0	1	false	Normal	7.0E-5	false	100	50	500	60	15	1000	10	100	0	Normal	false	60	15	16	48	None	15	0	0	21	108	false	0	true	0	0	Normal	0.3	0	0	Normal	0.3	1817	0
379	Normal	true	0	0	38	0.2	false	2	1	0	1	false	Normal	7.0E-5	false	100	50	500	60	15	1000	10	100	0	Normal	false	60	15	16	48	None	15	0	0	81	108	false	0	true	0	0	Normal	0.3	0	0	Normal	0.3	1757	0
370	Normal	true	0	0	37	0.2	false	2	1	0	1	false	Normal	7.0E-5	false	100	50	500	60	15	1000	10	100	0	Normal	false	60	15	16	48	None	15	0	0	91	108	false	0	true	0	0	Normal	0.3	0	0	Normal	0.3	1929	0
371	Normal	true	0	0	38	0.2	false	2	1	0	1	false	Normal	7.0E-5	false	100	50	500	60	15	1000	10	100	0	Normal	false	60	15	16	48	None	15	0	0	1	108	false	0	true	0	0	Normal	0.3	0	0	Normal	0.3	2148	0
376	Normal	true	0	0	38	0.2	false	2	1	0	1	false	Normal	7.0E-5	false	100	50	500	60	15	1000	10	100	0	Normal	false	60	15	16	48	None	15	0	0	51	108	false	0	true	0	0	Normal	0.3	0	0	Normal	0.3	1747	0
375	Normal	true	0	0	38	0.2	false	2	1	0	1	false	Normal	7.0E-5	false	100	50	500	60	15	1000	10	100	0	Normal	false	60	15	16	48	None	15	0	0	41	108	false	0	true	0	0	Normal	0.3	0	0	Normal	0.3	1918	0
374	Normal	true	0	0	38	0.2	false	2	1	0	1	false	Normal	7.0E-5	false	100	50	500	60	15	1000	10	100	0	Normal	false	60	15	16	48	None	15	0	0	31	108	false	0	true	0	0	Normal	0.3	0	0	Normal	0.3	1737	0
378	Normal	true	0	0	38	0.2	false	2	1	0	1	false	Normal	7.0E-5	false	100	50	500	60	15	1000	10	100	0	Normal	false	60	15	16	48	None	15	0	0	71	108	false	0	true	0	0	Normal	0.3	0	0	Normal	0.3	1853	0
377	Normal	true	0	0	38	0.2	false	2	1	0	1	false	Normal	7.0E-5	false	100	50	500	60	15	1000	10	100	0	Normal	false	60	15	16	48	None	15	0	0	61	108	false	0	true	0	0	Normal	0.3	0	0	Normal	0.3	1898	0
382	Normal	true	0	0	39	0.2	false	2	1	0	1	false	Normal	7.0E-5	false	100	50	500	60	15	1000	10	100	0	Normal	false	60	15	16	48	None	15	0	0	11	108	false	0	true	0	0	Normal	0.3	0	0	Normal	0.3	1949	0
383	Normal	true	0	0	39	0.2	false	2	1	0	1	false	Normal	7.0E-5	false	100	50	500	60	15	1000	10	100	0	Normal	false	60	15	16	48	None	15	0	0	21	108	false	0	true	0	0	Normal	0.3	0	0	Normal	0.3	1954	0
381	Normal	true	0	0	39	0.2	false	2	1	0	1	false	Normal	7.0E-5	false	100	50	500	60	15	1000	10	100	0	Normal	false	60	15	16	48	None	15	0	0	1	108	false	0	true	0	0	Normal	0.3	0	0	Normal	0.3	2127	0
380	Normal	true	0	0	38	0.2	false	2	1	0	1	false	Normal	7.0E-5	false	100	50	500	60	15	1000	10	100	0	Normal	false	60	15	16	48	None	15	0	0	91	108	false	0	true	0	0	Normal	0.3	0	0	Normal	0.3	2039	0
386	Normal	true	0	0	39	0.2	false	2	1	0	1	false	Normal	7.0E-5	false	100	50	500	60	15	1000	10	100	0	Normal	false	60	15	16	48	None	15	0	0	51	108	false	0	true	0	0	Normal	0.3	0	0	Normal	0.3	1763	0
385	Normal	true	0	0	39	0.2	false	2	1	0	1	false	Normal	7.0E-5	false	100	50	500	60	15	1000	10	100	0	Normal	false	60	15	16	48	None	15	0	0	41	108	false	0	true	0	0	Normal	0.3	0	0	Normal	0.3	1974	0
389	Normal	true	0	0	39	0.2	false	2	1	0	1	false	Normal	7.0E-5	false	100	50	500	60	15	1000	10	100	0	Normal	false	60	15	16	48	None	15	0	0	81	108	false	0	true	0	0	Normal	0.3	0	0	Normal	0.3	1779	0
384	Normal	true	0	0	39	0.2	false	2	1	0	1	false	Normal	7.0E-5	false	100	50	500	60	15	1000	10	100	0	Normal	false	60	15	16	48	None	15	0	0	31	108	false	0	true	0	0	Normal	0.3	0	0	Normal	0.3	1738	0
390	Normal	true	0	0	39	0.2	false	2	1	0	1	false	Normal	7.0E-5	false	100	50	500	60	15	1000	10	100	0	Normal	false	60	15	16	48	None	15	0	0	91	108	false	0	true	0	0	Normal	0.3	0	0	Normal	0.3	2135	0
388	Normal	true	0	0	39	0.2	false	2	1	0	1	false	Normal	7.0E-5	false	100	50	500	60	15	1000	10	100	0	Normal	false	60	15	16	48	None	15	0	0	71	108	false	0	true	0	0	Normal	0.3	0	0	Normal	0.3	1844	0
392	Normal	true	0	0	40	0.2	false	2	1	0	1	false	Normal	7.0E-5	false	100	50	500	60	15	1000	10	100	0	Normal	false	60	15	16	48	None	15	0	0	11	108	false	0	true	0	0	Normal	0.3	0	0	Normal	0.3	1918	0
391	Normal	true	0	0	40	0.2	false	2	1	0	1	false	Normal	7.0E-5	false	100	50	500	60	15	1000	10	100	0	Normal	false	60	15	16	48	None	15	0	0	1	108	false	0	true	0	0	Normal	0.3	0	0	Normal	0.3	2098	0
393	Normal	true	0	0	40	0.2	false	2	1	0	1	false	Normal	7.0E-5	false	100	50	500	60	15	1000	10	100	0	Normal	false	60	15	16	48	None	15	0	0	21	108	false	0	true	0	0	Normal	0.3	0	0	Normal	0.3	1916	0
387	Normal	true	0	0	39	0.2	false	2	1	0	1	false	Normal	7.0E-5	false	100	50	500	60	15	1000	10	100	0	Normal	false	60	15	16	48	None	15	0	0	61	108	false	0	true	0	0	Normal	0.3	0	0	Normal	0.3	1878	0
395	Normal	true	0	0	40	0.2	false	2	1	0	1	false	Normal	7.0E-5	false	100	50	500	60	15	1000	10	100	0	Normal	false	60	15	16	48	None	15	0	0	41	108	false	0	true	0	0	Normal	0.3	0	0	Normal	0.3	1926	0
399	Normal	true	0	0	40	0.2	false	2	1	0	1	false	Normal	7.0E-5	false	100	50	500	60	15	1000	10	100	0	Normal	false	60	15	16	48	None	15	0	0	81	108	false	0	true	0	0	Normal	0.3	0	0	Normal	0.3	1767	0
394	Normal	true	0	0	40	0.2	false	2	1	0	1	false	Normal	7.0E-5	false	100	50	500	60	15	1000	10	100	0	Normal	false	60	15	16	48	None	15	0	0	31	108	false	0	true	0	0	Normal	0.3	0	0	Normal	0.3	1730	0
396	Normal	true	0	0	40	0.2	false	2	1	0	1	false	Normal	7.0E-5	false	100	50	500	60	15	1000	10	100	0	Normal	false	60	15	16	48	None	15	0	0	51	108	false	0	true	0	0	Normal	0.3	0	0	Normal	0.3	1739	0
397	Normal	true	0	0	40	0.2	false	2	1	0	1	false	Normal	7.0E-5	false	100	50	500	60	15	1000	10	100	0	Normal	false	60	15	16	48	None	15	0	0	61	108	false	0	true	0	0	Normal	0.3	0	0	Normal	0.3	1900	0
398	Normal	true	0	0	40	0.2	false	2	1	0	1	false	Normal	7.0E-5	false	100	50	500	60	15	1000	10	100	0	Normal	false	60	15	16	48	None	15	0	0	71	108	false	0	true	0	0	Normal	0.3	0	0	Normal	0.3	1859	0
402	Normal	true	0	0	41	0.2	false	2	1	0	1	false	Normal	7.0E-5	false	100	50	500	60	15	1000	10	100	0	Normal	false	60	15	16	48	None	15	0	0	11	108	false	0	true	0	0	Normal	0.3	0	0	Normal	0.3	1931	0
406	Normal	true	0	0	41	0.2	false	2	1	0	1	false	Normal	7.0E-5	false	100	50	500	60	15	1000	10	100	0	Normal	false	60	15	16	48	None	15	0	0	51	108	false	0	true	0	0	Normal	0.3	0	0	Normal	0.3	1726	0
409	Normal	true	0	0	41	0.2	false	2	1	0	1	false	Normal	7.0E-5	false	100	50	500	60	15	1000	10	100	0	Normal	false	60	15	16	48	None	15	0	0	81	108	false	0	true	0	0	Normal	0.3	0	0	Normal	0.3	1742	0
405	Normal	true	0	0	41	0.2	false	2	1	0	1	false	Normal	7.0E-5	false	100	50	500	60	15	1000	10	100	0	Normal	false	60	15	16	48	None	15	0	0	41	108	false	0	true	0	0	Normal	0.3	0	0	Normal	0.3	1963	0
400	Normal	true	0	0	40	0.2	false	2	1	0	1	false	Normal	7.0E-5	false	100	50	500	60	15	1000	10	100	0	Normal	false	60	15	16	48	None	15	0	0	91	108	false	0	true	0	0	Normal	0.3	0	0	Normal	0.3	2133	0
401	Normal	true	0	0	41	0.2	false	2	1	0	1	false	Normal	7.0E-5	false	100	50	500	60	15	1000	10	100	0	Normal	false	60	15	16	48	None	15	0	0	1	108	false	0	true	0	0	Normal	0.3	0	0	Normal	0.3	2056	0
403	Normal	true	0	0	41	0.2	false	2	1	0	1	false	Normal	7.0E-5	false	100	50	500	60	15	1000	10	100	0	Normal	false	60	15	16	48	None	15	0	0	21	108	false	0	true	0	0	Normal	0.3	0	0	Normal	0.3	2057	0
408	Normal	true	0	0	41	0.2	false	2	1	0	1	false	Normal	7.0E-5	false	100	50	500	60	15	1000	10	100	0	Normal	false	60	15	16	48	None	15	0	0	71	108	false	0	true	0	0	Normal	0.3	0	0	Normal	0.3	1840	0
404	Normal	true	0	0	41	0.2	false	2	1	0	1	false	Normal	7.0E-5	false	100	50	500	60	15	1000	10	100	0	Normal	false	60	15	16	48	None	15	0	0	31	108	false	0	true	0	0	Normal	0.3	0	0	Normal	0.3	1860	0
410	Normal	true	0	0	41	0.2	false	2	1	0	1	false	Normal	7.0E-5	false	100	50	500	60	15	1000	10	100	0	Normal	false	60	15	16	48	None	15	0	0	91	108	false	0	true	0	0	Normal	0.3	0	0	Normal	0.3	2197	0
412	Normal	true	0	0	42	0.2	false	2	1	0	1	false	Normal	7.0E-5	false	100	50	500	60	15	1000	10	100	0	Normal	false	60	15	16	48	None	15	0	0	11	108	false	0	true	0	0	Normal	0.3	0	0	Normal	0.3	2059	0
407	Normal	true	0	0	41	0.2	false	2	1	0	1	false	Normal	7.0E-5	false	100	50	500	60	15	1000	10	100	0	Normal	false	60	15	16	48	None	15	0	0	61	108	false	0	true	0	0	Normal	0.3	0	0	Normal	0.3	2017	0
416	Normal	true	0	0	42	0.2	false	2	1	0	1	false	Normal	7.0E-5	false	100	50	500	60	15	1000	10	100	0	Normal	false	60	15	16	48	None	15	0	0	51	108	false	0	true	0	0	Normal	0.3	0	0	Normal	0.3	1723	0
413	Normal	true	0	0	42	0.2	false	2	1	0	1	false	Normal	7.0E-5	false	100	50	500	60	15	1000	10	100	0	Normal	false	60	15	16	48	None	15	0	0	21	108	false	0	true	0	0	Normal	0.3	0	0	Normal	0.3	2056	0
419	Normal	true	0	0	42	0.2	false	2	1	0	1	false	Normal	7.0E-5	false	100	50	500	60	15	1000	10	100	0	Normal	false	60	15	16	48	None	15	0	0	81	108	false	0	true	0	0	Normal	0.3	0	0	Normal	0.3	1727	0
414	Normal	true	0	0	42	0.2	false	2	1	0	1	false	Normal	7.0E-5	false	100	50	500	60	15	1000	10	100	0	Normal	false	60	15	16	48	None	15	0	0	31	108	false	0	true	0	0	Normal	0.3	0	0	Normal	0.3	1891	0
411	Normal	true	0	0	42	0.2	false	2	1	0	1	false	Normal	7.0E-5	false	100	50	500	60	15	1000	10	100	0	Normal	false	60	15	16	48	None	15	0	0	1	108	false	0	true	0	0	Normal	0.3	0	0	Normal	0.3	2063	0
415	Normal	true	0	0	42	0.2	false	2	1	0	1	false	Normal	7.0E-5	false	100	50	500	60	15	1000	10	100	0	Normal	false	60	15	16	48	None	15	0	0	41	108	false	0	true	0	0	Normal	0.3	0	0	Normal	0.3	1955	0
418	Normal	true	0	0	42	0.2	false	2	1	0	1	false	Normal	7.0E-5	false	100	50	500	60	15	1000	10	100	0	Normal	false	60	15	16	48	None	15	0	0	71	108	false	0	true	0	0	Normal	0.3	0	0	Normal	0.3	1960	0
420	Normal	true	0	0	42	0.2	false	2	1	0	1	false	Normal	7.0E-5	false	100	50	500	60	15	1000	10	100	0	Normal	false	60	15	16	48	None	15	0	0	91	108	false	0	true	0	0	Normal	0.3	0	0	Normal	0.3	2311	0
422	Normal	true	0	0	43	0.2	false	2	1	0	1	false	Normal	7.0E-5	false	100	50	500	60	15	1000	10	100	0	Normal	false	60	15	16	48	None	15	0	0	11	108	false	0	true	0	0	Normal	0.3	0	0	Normal	0.3	2035	0
417	Normal	true	0	0	42	0.2	false	2	1	0	1	false	Normal	7.0E-5	false	100	50	500	60	15	1000	10	100	0	Normal	false	60	15	16	48	None	15	0	0	61	108	false	0	true	0	0	Normal	0.3	0	0	Normal	0.3	2028	0
426	Normal	true	0	0	43	0.2	false	2	1	0	1	false	Normal	7.0E-5	false	100	50	500	60	15	1000	10	100	0	Normal	false	60	15	16	48	None	15	0	0	51	108	false	0	true	0	0	Normal	0.3	0	0	Normal	0.3	1865	0
425	Normal	true	0	0	43	0.2	false	2	1	0	1	false	Normal	7.0E-5	false	100	50	500	60	15	1000	10	100	0	Normal	false	60	15	16	48	None	15	0	0	41	108	false	0	true	0	0	Normal	0.3	0	0	Normal	0.3	1972	0
429	Normal	true	0	0	43	0.2	false	2	1	0	1	false	Normal	7.0E-5	false	100	50	500	60	15	1000	10	100	0	Normal	false	60	15	16	48	None	15	0	0	81	108	false	0	true	0	0	Normal	0.3	0	0	Normal	0.3	1733	0
421	Normal	true	0	0	43	0.2	false	2	1	0	1	false	Normal	7.0E-5	false	100	50	500	60	15	1000	10	100	0	Normal	false	60	15	16	48	None	15	0	0	1	108	false	0	true	0	0	Normal	0.3	0	0	Normal	0.3	2274	0
424	Normal	true	0	0	43	0.2	false	2	1	0	1	false	Normal	7.0E-5	false	100	50	500	60	15	1000	10	100	0	Normal	false	60	15	16	48	None	15	0	0	31	108	false	0	true	0	0	Normal	0.3	0	0	Normal	0.3	1898	0
430	Normal	true	0	0	43	0.2	false	2	1	0	1	false	Normal	7.0E-5	false	100	50	500	60	15	1000	10	100	0	Normal	false	60	15	16	48	None	15	0	0	91	108	false	0	true	0	0	Normal	0.3	0	0	Normal	0.3	2292	0
427	Normal	true	0	0	43	0.2	false	2	1	0	1	false	Normal	7.0E-5	false	100	50	500	60	15	1000	10	100	0	Normal	false	60	15	16	48	None	15	0	0	61	108	false	0	true	0	0	Normal	0.3	0	0	Normal	0.3	2018	0
423	Normal	true	0	0	43	0.2	false	2	1	0	1	false	Normal	7.0E-5	false	100	50	500	60	15	1000	10	100	0	Normal	false	60	15	16	48	None	15	0	0	21	108	false	0	true	0	0	Normal	0.3	0	0	Normal	0.3	2155	0
428	Normal	true	0	0	43	0.2	false	2	1	0	1	false	Normal	7.0E-5	false	100	50	500	60	15	1000	10	100	0	Normal	false	60	15	16	48	None	15	0	0	71	108	false	0	true	0	0	Normal	0.3	0	0	Normal	0.3	1965	0
431	Normal	true	0	0	44	0.2	false	2	1	0	1	false	Normal	7.0E-5	false	100	50	500	60	15	1000	10	100	0	Normal	false	60	15	16	48	None	15	0	0	1	108	false	0	true	0	0	Normal	0.3	0	0	Normal	0.3	2248	0
432	Normal	true	0	0	44	0.2	false	2	1	0	1	false	Normal	7.0E-5	false	100	50	500	60	15	1000	10	100	0	Normal	false	60	15	16	48	None	15	0	0	11	108	false	0	true	0	0	Normal	0.3	0	0	Normal	0.3	2170	0
439	Normal	true	0	0	44	0.2	false	2	1	0	1	false	Normal	7.0E-5	false	100	50	500	60	15	1000	10	100	0	Normal	false	60	15	16	48	None	15	0	0	81	108	false	0	true	0	0	Normal	0.3	0	0	Normal	0.3	1667	0
434	Normal	true	0	0	44	0.2	false	2	1	0	1	false	Normal	7.0E-5	false	100	50	500	60	15	1000	10	100	0	Normal	false	60	15	16	48	None	15	0	0	31	108	false	0	true	0	0	Normal	0.3	0	0	Normal	0.3	1916	0
435	Normal	true	0	0	44	0.2	false	2	1	0	1	false	Normal	7.0E-5	false	100	50	500	60	15	1000	10	100	0	Normal	false	60	15	16	48	None	15	0	0	41	108	false	0	true	0	0	Normal	0.3	0	0	Normal	0.3	1948	0
436	Normal	true	0	0	44	0.2	false	2	1	0	1	false	Normal	7.0E-5	false	100	50	500	60	15	1000	10	100	0	Normal	false	60	15	16	48	None	15	0	0	51	108	false	0	true	0	0	Normal	0.3	0	0	Normal	0.3	1907	0
433	Normal	true	0	0	44	0.2	false	2	1	0	1	false	Normal	7.0E-5	false	100	50	500	60	15	1000	10	100	0	Normal	false	60	15	16	48	None	15	0	0	21	108	false	0	true	0	0	Normal	0.3	0	0	Normal	0.3	2216	0
438	Normal	true	0	0	44	0.2	false	2	1	0	1	false	Normal	7.0E-5	false	100	50	500	60	15	1000	10	100	0	Normal	false	60	15	16	48	None	15	0	0	71	108	false	0	true	0	0	Normal	0.3	0	0	Normal	0.3	1993	0
440	Normal	true	0	0	44	0.2	false	2	1	0	1	false	Normal	7.0E-5	false	100	50	500	60	15	1000	10	100	0	Normal	false	60	15	16	48	None	15	0	0	91	108	false	0	true	0	0	Normal	0.3	0	0	Normal	0.3	2250	0
441	Normal	true	0	0	45	0.2	false	2	1	0	1	false	Normal	7.0E-5	false	100	50	500	60	15	1000	10	100	0	Normal	false	60	15	16	48	None	15	0	0	1	108	false	0	true	0	0	Normal	0.3	0	0	Normal	0.3	2249	0
442	Normal	true	0	0	45	0.2	false	2	1	0	1	false	Normal	7.0E-5	false	100	50	500	60	15	1000	10	100	0	Normal	false	60	15	16	48	None	15	0	0	11	108	false	0	true	0	0	Normal	0.3	0	0	Normal	0.3	2228	0
437	Normal	true	0	0	44	0.2	false	2	1	0	1	false	Normal	7.0E-5	false	100	50	500	60	15	1000	10	100	0	Normal	false	60	15	16	48	None	15	0	0	61	108	false	0	true	0	0	Normal	0.3	0	0	Normal	0.3	2021	0
445	Normal	true	0	0	45	0.2	false	2	1	0	1	false	Normal	7.0E-5	false	100	50	500	60	15	1000	10	100	0	Normal	false	60	15	16	48	None	15	0	0	41	108	false	0	true	0	0	Normal	0.3	0	0	Normal	0.3	1913	0
446	Normal	true	0	0	45	0.2	false	2	1	0	1	false	Normal	7.0E-5	false	100	50	500	60	15	1000	10	100	0	Normal	false	60	15	16	48	None	15	0	0	51	108	false	0	true	0	0	Normal	0.3	0	0	Normal	0.3	1941	0
449	Normal	true	0	0	45	0.2	false	2	1	0	1	false	Normal	7.0E-5	false	100	50	500	60	15	1000	10	100	0	Normal	false	60	15	16	48	None	15	0	0	81	108	false	0	true	0	0	Normal	0.3	0	0	Normal	0.3	1705	0
443	Normal	true	0	0	45	0.2	false	2	1	0	1	false	Normal	7.0E-5	false	100	50	500	60	15	1000	10	100	0	Normal	false	60	15	16	48	None	15	0	0	21	108	false	0	true	0	0	Normal	0.3	0	0	Normal	0.3	2213	0
444	Normal	true	0	0	45	0.2	false	2	1	0	1	false	Normal	7.0E-5	false	100	50	500	60	15	1000	10	100	0	Normal	false	60	15	16	48	None	15	0	0	31	108	false	0	true	0	0	Normal	0.3	0	0	Normal	0.3	2290	0
448	Normal	true	0	0	45	0.2	false	2	1	0	1	false	Normal	7.0E-5	false	100	50	500	60	15	1000	10	100	0	Normal	false	60	15	16	48	None	15	0	0	71	108	false	0	true	0	0	Normal	0.3	0	0	Normal	0.3	2292	0
447	Normal	true	0	0	45	0.2	false	2	1	0	1	false	Normal	7.0E-5	false	100	50	500	60	15	1000	10	100	0	Normal	false	60	15	16	48	None	15	0	0	61	108	false	0	true	0	0	Normal	0.3	0	0	Normal	0.3	2155	0
452	Normal	true	0	0	46	0.2	false	2	1	0	1	false	Normal	7.0E-5	false	100	50	500	60	15	1000	10	100	0	Normal	false	60	15	16	48	None	15	0	0	11	108	false	0	true	0	0	Normal	0.3	0	0	Normal	0.3	2194	0
456	Normal	true	0	0	46	0.2	false	2	1	0	1	false	Normal	7.0E-5	false	100	50	500	60	15	1000	10	100	0	Normal	false	60	15	16	48	None	15	0	0	51	108	false	0	true	0	0	Normal	0.3	0	0	Normal	0.3	1953	0
459	Normal	true	0	0	46	0.2	false	2	1	0	1	false	Normal	7.0E-5	false	100	50	500	60	15	1000	10	100	0	Normal	false	60	15	16	48	None	15	0	0	81	108	false	0	true	0	0	Normal	0.3	0	0	Normal	0.3	1673	0
451	Normal	true	0	0	46	0.2	false	2	1	0	1	false	Normal	7.0E-5	false	100	50	500	60	15	1000	10	100	0	Normal	false	60	15	16	48	None	15	0	0	1	108	false	0	true	0	0	Normal	0.3	0	0	Normal	0.3	2209	0
455	Normal	true	0	0	46	0.2	false	2	1	0	1	false	Normal	7.0E-5	false	100	50	500	60	15	1000	10	100	0	Normal	false	60	15	16	48	None	15	0	0	41	108	false	0	true	0	0	Normal	0.3	0	0	Normal	0.3	1923	0
450	Normal	true	0	0	45	0.2	false	2	1	0	1	false	Normal	7.0E-5	false	100	50	500	60	15	1000	10	100	0	Normal	false	60	15	16	48	None	15	0	0	91	108	false	0	true	0	0	Normal	0.3	0	0	Normal	0.3	2238	0
453	Normal	true	0	0	46	0.2	false	2	1	0	1	false	Normal	7.0E-5	false	100	50	500	60	15	1000	10	100	0	Normal	false	60	15	16	48	None	15	0	0	21	108	false	0	true	0	0	Normal	0.3	0	0	Normal	0.3	2171	0
458	Normal	true	0	0	46	0.2	false	2	1	0	1	false	Normal	7.0E-5	false	100	50	500	60	15	1000	10	100	0	Normal	false	60	15	16	48	None	15	0	0	71	108	false	0	true	0	0	Normal	0.3	0	0	Normal	0.3	2333	0
457	Normal	true	0	0	46	0.2	false	2	1	0	1	false	Normal	7.0E-5	false	100	50	500	60	15	1000	10	100	0	Normal	false	60	15	16	48	None	15	0	0	61	108	false	0	true	0	0	Normal	0.3	0	0	Normal	0.3	2165	0
454	Normal	true	0	0	46	0.2	false	2	1	0	1	false	Normal	7.0E-5	false	100	50	500	60	15	1000	10	100	0	Normal	false	60	15	16	48	None	15	0	0	31	108	false	0	true	0	0	Normal	0.3	0	0	Normal	0.3	2258	0
460	Normal	true	0	0	46	0.2	false	2	1	0	1	false	Normal	7.0E-5	false	100	50	500	60	15	1000	10	100	0	Normal	false	60	15	16	48	None	15	0	0	91	108	false	0	true	0	0	Normal	0.3	0	0	Normal	0.3	2215	0
469	Normal	true	0	0	47	0.2	false	2	1	0	1	false	Normal	7.0E-5	false	100	50	500	60	15	1000	10	100	0	Normal	false	60	15	16	48	None	15	0	0	81	108	false	0	true	0	0	Normal	0.3	0	0	Normal	0.3	1747	0
461	Normal	true	0	0	47	0.2	false	2	1	0	1	false	Normal	7.0E-5	false	100	50	500	60	15	1000	10	100	0	Normal	false	60	15	16	48	None	15	0	0	1	108	false	0	true	0	0	Normal	0.3	0	0	Normal	0.3	2196	0
462	Normal	true	0	0	47	0.2	false	2	1	0	1	false	Normal	7.0E-5	false	100	50	500	60	15	1000	10	100	0	Normal	false	60	15	16	48	None	15	0	0	11	108	false	0	true	0	0	Normal	0.3	0	0	Normal	0.3	2196	0
465	Normal	true	0	0	47	0.2	false	2	1	0	1	false	Normal	7.0E-5	false	100	50	500	60	15	1000	10	100	0	Normal	false	60	15	16	48	None	15	0	0	41	108	false	0	true	0	0	Normal	0.3	0	0	Normal	0.3	1974	0
466	Normal	true	0	0	47	0.2	false	2	1	0	1	false	Normal	7.0E-5	false	100	50	500	60	15	1000	10	100	0	Normal	false	60	15	16	48	None	15	0	0	51	108	false	0	true	0	0	Normal	0.3	0	0	Normal	0.3	1952	0
464	Normal	true	0	0	47	0.2	false	2	1	0	1	false	Normal	7.0E-5	false	100	50	500	60	15	1000	10	100	0	Normal	false	60	15	16	48	None	15	0	0	31	108	false	0	true	0	0	Normal	0.3	0	0	Normal	0.3	2289	0
463	Normal	true	0	0	47	0.2	false	2	1	0	1	false	Normal	7.0E-5	false	100	50	500	60	15	1000	10	100	0	Normal	false	60	15	16	48	None	15	0	0	21	108	false	0	true	0	0	Normal	0.3	0	0	Normal	0.3	2161	0
470	Normal	true	0	0	47	0.2	false	2	1	0	1	false	Normal	7.0E-5	false	100	50	500	60	15	1000	10	100	0	Normal	false	60	15	16	48	None	15	0	0	91	108	false	0	true	0	0	Normal	0.3	0	0	Normal	0.3	2191	0
468	Normal	true	0	0	47	0.2	false	2	1	0	1	false	Normal	7.0E-5	false	100	50	500	60	15	1000	10	100	0	Normal	false	60	15	16	48	None	15	0	0	71	108	false	0	true	0	0	Normal	0.3	0	0	Normal	0.3	2390	0
471	Normal	true	0	0	48	0.2	false	2	1	0	1	false	Normal	7.0E-5	false	100	50	500	60	15	1000	10	100	0	Normal	false	60	15	16	48	None	15	0	0	1	108	false	0	true	0	0	Normal	0.3	0	0	Normal	0.3	2175	0
467	Normal	true	0	0	47	0.2	false	2	1	0	1	false	Normal	7.0E-5	false	100	50	500	60	15	1000	10	100	0	Normal	false	60	15	16	48	None	15	0	0	61	108	false	0	true	0	0	Normal	0.3	0	0	Normal	0.3	2125	0
472	Normal	true	0	0	48	0.2	false	2	1	0	1	false	Normal	7.0E-5	false	100	50	500	60	15	1000	10	100	0	Normal	false	60	15	16	48	None	15	0	0	11	108	false	0	true	0	0	Normal	0.3	0	0	Normal	0.3	2198	0
475	Normal	true	0	0	48	0.2	false	2	1	0	1	false	Normal	7.0E-5	false	100	50	500	60	15	1000	10	100	0	Normal	false	60	15	16	48	None	15	0	0	41	108	false	0	true	0	0	Normal	0.3	0	0	Normal	0.3	1997	0
476	Normal	true	0	0	48	0.2	false	2	1	0	1	false	Normal	7.0E-5	false	100	50	500	60	15	1000	10	100	0	Normal	false	60	15	16	48	None	15	0	0	51	108	false	0	true	0	0	Normal	0.3	0	0	Normal	0.3	1937	0
479	Normal	true	0	0	48	0.2	false	2	1	0	1	false	Normal	7.0E-5	false	100	50	500	60	15	1000	10	100	0	Normal	false	60	15	16	48	None	15	0	0	81	108	false	0	true	0	0	Normal	0.3	0	0	Normal	0.3	1726	0
474	Normal	true	0	0	48	0.2	false	2	1	0	1	false	Normal	7.0E-5	false	100	50	500	60	15	1000	10	100	0	Normal	false	60	15	16	48	None	15	0	0	31	108	false	0	true	0	0	Normal	0.3	0	0	Normal	0.3	2294	0
473	Normal	true	0	0	48	0.2	false	2	1	0	1	false	Normal	7.0E-5	false	100	50	500	60	15	1000	10	100	0	Normal	false	60	15	16	48	None	15	0	0	21	108	false	0	true	0	0	Normal	0.3	0	0	Normal	0.3	2114	0
478	Normal	true	0	0	48	0.2	false	2	1	0	1	false	Normal	7.0E-5	false	100	50	500	60	15	1000	10	100	0	Normal	false	60	15	16	48	None	15	0	0	71	108	false	0	true	0	0	Normal	0.3	0	0	Normal	0.3	2268	0
477	Normal	true	0	0	48	0.2	false	2	1	0	1	false	Normal	7.0E-5	false	100	50	500	60	15	1000	10	100	0	Normal	false	60	15	16	48	None	15	0	0	61	108	false	0	true	0	0	Normal	0.3	0	0	Normal	0.3	2138	0
482	Normal	true	0	0	49	0.2	false	2	1	0	1	false	Normal	7.0E-5	false	100	50	500	60	15	1000	10	100	0	Normal	false	60	15	16	48	None	15	0	0	11	108	false	0	true	0	0	Normal	0.3	0	0	Normal	0.3	2195	0
480	Normal	true	0	0	48	0.2	false	2	1	0	1	false	Normal	7.0E-5	false	100	50	500	60	15	1000	10	100	0	Normal	false	60	15	16	48	None	15	0	0	91	108	false	0	true	0	0	Normal	0.3	0	0	Normal	0.3	2217	0
481	Normal	true	0	0	49	0.2	false	2	1	0	1	false	Normal	7.0E-5	false	100	50	500	60	15	1000	10	100	0	Normal	false	60	15	16	48	None	15	0	0	1	108	false	0	true	0	0	Normal	0.3	0	0	Normal	0.3	2469	0
485	Normal	true	0	0	49	0.2	false	2	1	0	1	false	Normal	7.0E-5	false	100	50	500	60	15	1000	10	100	0	Normal	false	60	15	16	48	None	15	0	0	41	108	false	0	true	0	0	Normal	0.3	0	0	Normal	0.3	2002	0
489	Normal	true	0	0	49	0.2	false	2	1	0	1	false	Normal	7.0E-5	false	100	50	500	60	15	1000	10	100	0	Normal	false	60	15	16	48	None	15	0	0	81	108	false	0	true	0	0	Normal	0.3	0	0	Normal	0.3	1710	0
486	Normal	true	0	0	49	0.2	false	2	1	0	1	false	Normal	7.0E-5	false	100	50	500	60	15	1000	10	100	0	Normal	false	60	15	16	48	None	15	0	0	51	108	false	0	true	0	0	Normal	0.3	0	0	Normal	0.3	1918	0
483	Normal	true	0	0	49	0.2	false	2	1	0	1	false	Normal	7.0E-5	false	100	50	500	60	15	1000	10	100	0	Normal	false	60	15	16	48	None	15	0	0	21	108	false	0	true	0	0	Normal	0.3	0	0	Normal	0.3	2146	0
488	Normal	true	0	0	49	0.2	false	2	1	0	1	false	Normal	7.0E-5	false	100	50	500	60	15	1000	10	100	0	Normal	false	60	15	16	48	None	15	0	0	71	108	false	0	true	0	0	Normal	0.3	0	0	Normal	0.3	2251	0
484	Normal	true	0	0	49	0.2	false	2	1	0	1	false	Normal	7.0E-5	false	100	50	500	60	15	1000	10	100	0	Normal	false	60	15	16	48	None	15	0	0	31	108	false	0	true	0	0	Normal	0.3	0	0	Normal	0.3	2303	0
490	Normal	true	0	0	49	0.2	false	2	1	0	1	false	Normal	7.0E-5	false	100	50	500	60	15	1000	10	100	0	Normal	false	60	15	16	48	None	15	0	0	91	108	false	0	true	0	0	Normal	0.3	0	0	Normal	0.3	2230	0
487	Normal	true	0	0	49	0.2	false	2	1	0	1	false	Normal	7.0E-5	false	100	50	500	60	15	1000	10	100	0	Normal	false	60	15	16	48	None	15	0	0	61	108	false	0	true	0	0	Normal	0.3	0	0	Normal	0.3	2126	0
492	Normal	true	0	0	50	0.2	false	2	1	0	1	false	Normal	7.0E-5	false	100	50	500	60	15	1000	10	100	0	Normal	false	60	15	16	48	None	15	0	0	11	108	false	0	true	0	0	Normal	0.3	0	0	Normal	0.3	2195	0
495	Normal	true	0	0	50	0.2	false	2	1	0	1	false	Normal	7.0E-5	false	100	50	500	60	15	1000	10	100	0	Normal	false	60	15	16	48	None	15	0	0	41	108	false	0	true	0	0	Normal	0.3	0	0	Normal	0.3	2008	0
496	Normal	true	0	0	50	0.2	false	2	1	0	1	false	Normal	7.0E-5	false	100	50	500	60	15	1000	10	100	0	Normal	false	60	15	16	48	None	15	0	0	51	108	false	0	true	0	0	Normal	0.3	0	0	Normal	0.3	1898	0
491	Normal	true	0	0	50	0.2	false	2	1	0	1	false	Normal	7.0E-5	false	100	50	500	60	15	1000	10	100	0	Normal	false	60	15	16	48	None	15	0	0	1	108	false	0	true	0	0	Normal	0.3	0	0	Normal	0.3	2462	0
493	Normal	true	0	0	50	0.2	false	2	1	0	1	false	Normal	7.0E-5	false	100	50	500	60	15	1000	10	100	0	Normal	false	60	15	16	48	None	15	0	0	21	108	false	0	true	0	0	Normal	0.3	0	0	Normal	0.3	2152	0
499	Normal	true	0	0	50	0.2	false	2	1	0	1	false	Normal	7.0E-5	false	100	50	500	60	15	1000	10	100	0	Normal	false	60	15	16	48	None	15	0	0	81	108	false	0	true	0	0	Normal	0.3	0	0	Normal	0.3	1690	0
498	Normal	true	0	0	50	0.2	false	2	1	0	1	false	Normal	7.0E-5	false	100	50	500	60	15	1000	10	100	0	Normal	false	60	15	16	48	None	15	0	0	71	108	false	0	true	0	0	Normal	0.3	0	0	Normal	0.3	2205	0
494	Normal	true	0	0	50	0.2	false	2	1	0	1	false	Normal	7.0E-5	false	100	50	500	60	15	1000	10	100	0	Normal	false	60	15	16	48	None	15	0	0	31	108	false	0	true	0	0	Normal	0.3	0	0	Normal	0.3	2288	0
497	Normal	true	0	0	50	0.2	false	2	1	0	1	false	Normal	7.0E-5	false	100	50	500	60	15	1000	10	100	0	Normal	false	60	15	16	48	None	15	0	0	61	108	false	0	true	0	0	Normal	0.3	0	0	Normal	0.3	2093	0
500	Normal	true	0	0	50	0.2	false	2	1	0	1	false	Normal	7.0E-5	false	100	50	500	60	15	1000	10	100	0	Normal	false	60	15	16	48	None	15	0	0	91	108	false	0	true	0	0	Normal	0.3	0	0	Normal	0.3	2173	0
502	Normal	true	0	0	51	0.2	false	2	1	0	1	false	Normal	7.0E-5	false	100	50	500	60	15	1000	10	100	0	Normal	false	60	15	16	48	None	15	0	0	11	108	false	0	true	0	0	Normal	0.3	0	0	Normal	0.3	2182	0
506	Normal	true	0	0	51	0.2	false	2	1	0	1	false	Normal	7.0E-5	false	100	50	500	60	15	1000	10	100	0	Normal	false	60	15	16	48	None	15	0	0	51	108	false	0	true	0	0	Normal	0.3	0	0	Normal	0.3	2060	0
503	Normal	true	0	0	51	0.2	false	2	1	0	1	false	Normal	7.0E-5	false	100	50	500	60	15	1000	10	100	0	Normal	false	60	15	16	48	None	15	0	0	21	108	false	0	true	0	0	Normal	0.3	0	0	Normal	0.3	2153	0
509	Normal	true	0	0	51	0.2	false	2	1	0	1	false	Normal	7.0E-5	false	100	50	500	60	15	1000	10	100	0	Normal	false	60	15	16	48	None	15	0	0	81	108	false	0	true	0	0	Normal	0.3	0	0	Normal	0.3	1711	0
501	Normal	true	0	0	51	0.2	false	2	1	0	1	false	Normal	7.0E-5	false	100	50	500	60	15	1000	10	100	0	Normal	false	60	15	16	48	None	15	0	0	1	108	false	0	true	0	0	Normal	0.3	0	0	Normal	0.3	2410	0
504	Normal	true	0	0	51	0.2	false	2	1	0	1	false	Normal	7.0E-5	false	100	50	500	60	15	1000	10	100	0	Normal	false	60	15	16	48	None	15	0	0	31	108	false	0	true	0	0	Normal	0.3	0	0	Normal	0.3	2262	0
505	Normal	true	0	0	51	0.2	false	2	1	0	1	false	Normal	7.0E-5	false	100	50	500	60	15	1000	10	100	0	Normal	false	60	15	16	48	None	15	0	0	41	108	false	0	true	0	0	Normal	0.3	0	0	Normal	0.3	1971	0
508	Normal	true	0	0	51	0.2	false	2	1	0	1	false	Normal	7.0E-5	false	100	50	500	60	15	1000	10	100	0	Normal	false	60	15	16	48	None	15	0	0	71	108	false	0	true	0	0	Normal	0.3	0	0	Normal	0.3	2205	0
507	Normal	true	0	0	51	0.2	false	2	1	0	1	false	Normal	7.0E-5	false	100	50	500	60	15	1000	10	100	0	Normal	false	60	15	16	48	None	15	0	0	61	108	false	0	true	0	0	Normal	0.3	0	0	Normal	0.3	2101	0
519	Normal	true	0	0	52	0.2	false	2	1	0	1	false	Normal	7.0E-5	false	100	50	500	60	15	1000	10	100	0	Normal	false	60	15	16	48	None	15	0	0	81	108	false	0	true	0	0	Normal	0.3	0	0	Normal	0.3	1704	0
512	Normal	true	0	0	52	0.2	false	2	1	0	1	false	Normal	7.0E-5	false	100	50	500	60	15	1000	10	100	0	Normal	false	60	15	16	48	None	15	0	0	11	108	false	0	true	0	0	Normal	0.3	0	0	Normal	0.3	2180	0
516	Normal	true	0	0	52	0.2	false	2	1	0	1	false	Normal	7.0E-5	false	100	50	500	60	15	1000	10	100	0	Normal	false	60	15	16	48	None	15	0	0	51	108	false	0	true	0	0	Normal	0.3	0	0	Normal	0.3	2049	0
515	Normal	true	0	0	52	0.2	false	2	1	0	1	false	Normal	7.0E-5	false	100	50	500	60	15	1000	10	100	0	Normal	false	60	15	16	48	None	15	0	0	41	108	false	0	true	0	0	Normal	0.3	0	0	Normal	0.3	1956	0
510	Normal	true	0	0	51	0.2	false	2	1	0	1	false	Normal	7.0E-5	false	100	50	500	60	15	1000	10	100	0	Normal	false	60	15	16	48	None	15	0	0	91	108	false	0	true	0	0	Normal	0.3	0	0	Normal	0.3	2163	0
511	Normal	true	0	0	52	0.2	false	2	1	0	1	false	Normal	7.0E-5	false	100	50	500	60	15	1000	10	100	0	Normal	false	60	15	16	48	None	15	0	0	1	108	false	0	true	0	0	Normal	0.3	0	0	Normal	0.3	2363	0
513	Normal	true	0	0	52	0.2	false	2	1	0	1	false	Normal	7.0E-5	false	100	50	500	60	15	1000	10	100	0	Normal	false	60	15	16	48	None	15	0	0	21	108	false	0	true	0	0	Normal	0.3	0	0	Normal	0.3	2139	0
514	Normal	true	0	0	52	0.2	false	2	1	0	1	false	Normal	7.0E-5	false	100	50	500	60	15	1000	10	100	0	Normal	false	60	15	16	48	None	15	0	0	31	108	false	0	true	0	0	Normal	0.3	0	0	Normal	0.3	2288	0
517	Normal	true	0	0	52	0.2	false	2	1	0	1	false	Normal	7.0E-5	false	100	50	500	60	15	1000	10	100	0	Normal	false	60	15	16	48	None	15	0	0	61	108	false	0	true	0	0	Normal	0.3	0	0	Normal	0.3	2112	0
518	Normal	true	0	0	52	0.2	false	2	1	0	1	false	Normal	7.0E-5	false	100	50	500	60	15	1000	10	100	0	Normal	false	60	15	16	48	None	15	0	0	71	108	false	0	true	0	0	Normal	0.3	0	0	Normal	0.3	2180	0
521	Normal	true	0	0	53	0.2	false	2	1	0	1	false	Normal	7.0E-5	false	100	50	500	60	15	1000	10	100	0	Normal	false	60	15	16	48	None	15	0	0	1	108	false	0	true	0	0	Normal	0.3	0	0	Normal	0.3	2193	0
522	Normal	true	0	0	53	0.2	false	2	1	0	1	false	Normal	7.0E-5	false	100	50	500	60	15	1000	10	100	0	Normal	false	60	15	16	48	None	15	0	0	11	108	false	0	true	0	0	Normal	0.3	0	0	Normal	0.3	2173	0
520	Normal	true	0	0	52	0.2	false	2	1	0	1	false	Normal	7.0E-5	false	100	50	500	60	15	1000	10	100	0	Normal	false	60	15	16	48	None	15	0	0	91	108	false	0	true	0	0	Normal	0.3	0	0	Normal	0.3	2160	0
523	Normal	true	0	0	53	0.2	false	2	1	0	1	false	Normal	7.0E-5	false	100	50	500	60	15	1000	10	100	0	Normal	false	60	15	16	48	None	15	0	0	21	108	false	0	true	0	0	Normal	0.3	0	0	Normal	0.3	2169	0
524	Normal	true	0	0	53	0.2	false	2	1	0	1	false	Normal	7.0E-5	false	100	50	500	60	15	1000	10	100	0	Normal	false	60	15	16	48	None	15	0	0	31	108	false	0	true	0	0	Normal	0.3	0	0	Normal	0.3	2275	0
529	Normal	true	0	0	53	0.2	false	2	1	0	1	false	Normal	7.0E-5	false	100	50	500	60	15	1000	10	100	0	Normal	false	60	15	16	48	None	15	0	0	81	108	false	0	true	0	0	Normal	0.3	0	0	Normal	0.3	1693	0
526	Normal	true	0	0	53	0.2	false	2	1	0	1	false	Normal	7.0E-5	false	100	50	500	60	15	1000	10	100	0	Normal	false	60	15	16	48	None	15	0	0	51	108	false	0	true	0	0	Normal	0.3	0	0	Normal	0.3	2047	0
525	Normal	true	0	0	53	0.2	false	2	1	0	1	false	Normal	7.0E-5	false	100	50	500	60	15	1000	10	100	0	Normal	false	60	15	16	48	None	15	0	0	41	108	false	0	true	0	0	Normal	0.3	0	0	Normal	0.3	1946	0
528	Normal	true	0	0	53	0.2	false	2	1	0	1	false	Normal	7.0E-5	false	100	50	500	60	15	1000	10	100	0	Normal	false	60	15	16	48	None	15	0	0	71	108	false	0	true	0	0	Normal	0.3	0	0	Normal	0.3	2329	0
530	Normal	true	0	0	53	0.2	false	2	1	0	1	false	Normal	7.0E-5	false	100	50	500	60	15	1000	10	100	0	Normal	false	60	15	16	48	None	15	0	0	91	108	false	0	true	0	0	Normal	0.3	0	0	Normal	0.3	2131	0
532	Normal	true	0	0	54	0.2	false	2	1	0	1	false	Normal	7.0E-5	false	100	50	500	60	15	1000	10	100	0	Normal	false	60	15	16	48	None	15	0	0	11	108	false	0	true	0	0	Normal	0.3	0	0	Normal	0.3	2188	0
527	Normal	true	0	0	53	0.2	false	2	1	0	1	false	Normal	7.0E-5	false	100	50	500	60	15	1000	10	100	0	Normal	false	60	15	16	48	None	15	0	0	61	108	false	0	true	0	0	Normal	0.3	0	0	Normal	0.3	2114	0
536	Normal	true	0	0	54	0.2	false	2	1	0	1	false	Normal	7.0E-5	false	100	50	500	60	15	1000	10	100	0	Normal	false	60	15	16	48	None	15	0	0	51	108	false	0	true	0	0	Normal	0.3	0	0	Normal	0.3	2271	0
535	Normal	true	0	0	54	0.2	false	2	1	0	1	false	Normal	7.0E-5	false	100	50	500	60	15	1000	10	100	0	Normal	false	60	15	16	48	None	15	0	0	41	108	false	0	true	0	0	Normal	0.3	0	0	Normal	0.3	2254	0
539	Normal	true	0	0	54	0.2	false	2	1	0	1	false	Normal	7.0E-5	false	100	50	500	60	15	1000	10	100	0	Normal	false	60	15	16	48	None	15	0	0	81	108	false	0	true	0	0	Normal	0.3	0	0	Normal	0.3	1720	0
533	Normal	true	0	0	54	0.2	false	2	1	0	1	false	Normal	7.0E-5	false	100	50	500	60	15	1000	10	100	0	Normal	false	60	15	16	48	None	15	0	0	21	108	false	0	true	0	0	Normal	0.3	0	0	Normal	0.3	2170	0
534	Normal	true	0	0	54	0.2	false	2	1	0	1	false	Normal	7.0E-5	false	100	50	500	60	15	1000	10	100	0	Normal	false	60	15	16	48	None	15	0	0	31	108	false	0	true	0	0	Normal	0.3	0	0	Normal	0.3	2286	0
531	Normal	true	0	0	54	0.2	false	2	1	0	1	false	Normal	7.0E-5	false	100	50	500	60	15	1000	10	100	0	Normal	false	60	15	16	48	None	15	0	0	1	108	false	0	true	0	0	Normal	0.3	0	0	Normal	0.3	2383	0
537	Normal	true	0	0	54	0.2	false	2	1	0	1	false	Normal	7.0E-5	false	100	50	500	60	15	1000	10	100	0	Normal	false	60	15	16	48	None	15	0	0	61	108	false	0	true	0	0	Normal	0.3	0	0	Normal	0.3	2131	0
542	Normal	true	0	0	55	0.2	false	2	1	0	1	false	Normal	7.0E-5	false	100	50	500	60	15	1000	10	100	0	Normal	false	60	15	16	48	None	15	0	0	11	108	false	0	true	0	0	Normal	0.3	0	0	Normal	0.3	2205	0
538	Normal	true	0	0	54	0.2	false	2	1	0	1	false	Normal	7.0E-5	false	100	50	500	60	15	1000	10	100	0	Normal	false	60	15	16	48	None	15	0	0	71	108	false	0	true	0	0	Normal	0.3	0	0	Normal	0.3	2271	0
549	Normal	true	0	0	55	0.2	false	2	1	0	1	false	Normal	7.0E-5	false	100	50	500	60	15	1000	10	100	0	Normal	false	60	15	16	48	None	15	0	0	81	108	false	0	true	0	0	Normal	0.3	0	0	Normal	0.3	1722	0
544	Normal	true	0	0	55	0.2	false	2	1	0	1	false	Normal	7.0E-5	false	100	50	500	60	15	1000	10	100	0	Normal	false	60	15	16	48	None	15	0	0	31	108	false	0	true	0	0	Normal	0.3	0	0	Normal	0.3	2289	0
543	Normal	true	0	0	55	0.2	false	2	1	0	1	false	Normal	7.0E-5	false	100	50	500	60	15	1000	10	100	0	Normal	false	60	15	16	48	None	15	0	0	21	108	false	0	true	0	0	Normal	0.3	0	0	Normal	0.3	2196	0
541	Normal	true	0	0	55	0.2	false	2	1	0	1	false	Normal	7.0E-5	false	100	50	500	60	15	1000	10	100	0	Normal	false	60	15	16	48	None	15	0	0	1	108	false	0	true	0	0	Normal	0.3	0	0	Normal	0.3	2355	0
540	Normal	true	0	0	54	0.2	false	2	1	0	1	false	Normal	7.0E-5	false	100	50	500	60	15	1000	10	100	0	Normal	false	60	15	16	48	None	15	0	0	91	108	false	0	true	0	0	Normal	0.3	0	0	Normal	0.3	2162	0
545	Normal	true	0	0	55	0.2	false	2	1	0	1	false	Normal	7.0E-5	false	100	50	500	60	15	1000	10	100	0	Normal	false	60	15	16	48	None	15	0	0	41	108	false	0	true	0	0	Normal	0.3	0	0	Normal	0.3	2268	0
546	Normal	true	0	0	55	0.2	false	2	1	0	1	false	Normal	7.0E-5	false	100	50	500	60	15	1000	10	100	0	Normal	false	60	15	16	48	None	15	0	0	51	108	false	0	true	0	0	Normal	0.3	0	0	Normal	0.3	2278	0
548	Normal	true	0	0	55	0.2	false	2	1	0	1	false	Normal	7.0E-5	false	100	50	500	60	15	1000	10	100	0	Normal	false	60	15	16	48	None	15	0	0	71	108	false	0	true	0	0	Normal	0.3	0	0	Normal	0.3	2285	0
547	Normal	true	0	0	55	0.2	false	2	1	0	1	false	Normal	7.0E-5	false	100	50	500	60	15	1000	10	100	0	Normal	false	60	15	16	48	None	15	0	0	61	108	false	0	true	0	0	Normal	0.3	0	0	Normal	0.3	2119	0
550	Normal	true	0	0	55	0.2	false	2	1	0	1	false	Normal	7.0E-5	false	100	50	500	60	15	1000	10	100	0	Normal	false	60	15	16	48	None	15	0	0	91	108	false	0	true	0	0	Normal	0.3	0	0	Normal	0.3	2165	0
552	Normal	true	0	0	56	0.2	false	2	1	0	1	false	Normal	7.0E-5	false	100	50	500	60	15	1000	10	100	0	Normal	false	60	15	16	48	None	15	0	0	11	108	false	0	true	0	0	Normal	0.3	0	0	Normal	0.3	2183	0
551	Normal	true	0	0	56	0.2	false	2	1	0	1	false	Normal	7.0E-5	false	100	50	500	60	15	1000	10	100	0	Normal	false	60	15	16	48	None	15	0	0	1	108	false	0	true	0	0	Normal	0.3	0	0	Normal	0.3	2339	0
553	Normal	true	0	0	56	0.2	false	2	1	0	1	false	Normal	7.0E-5	false	100	50	500	60	15	1000	10	100	0	Normal	false	60	15	16	48	None	15	0	0	21	108	false	0	true	0	0	Normal	0.3	0	0	Normal	0.3	2204	0
555	Normal	true	0	0	56	0.2	false	2	1	0	1	false	Normal	7.0E-5	false	100	50	500	60	15	1000	10	100	0	Normal	false	60	15	16	48	None	15	0	0	41	108	false	0	true	0	0	Normal	0.3	0	0	Normal	0.3	2256	0
559	Normal	true	0	0	56	0.2	false	2	1	0	1	false	Normal	7.0E-5	false	100	50	500	60	15	1000	10	100	0	Normal	false	60	15	16	48	None	15	0	0	81	108	false	0	true	0	0	Normal	0.3	0	0	Normal	0.3	1712	0
554	Normal	true	0	0	56	0.2	false	2	1	0	1	false	Normal	7.0E-5	false	100	50	500	60	15	1000	10	100	0	Normal	false	60	15	16	48	None	15	0	0	31	108	false	0	true	0	0	Normal	0.3	0	0	Normal	0.3	2271	0
556	Normal	true	0	0	56	0.2	false	2	1	0	1	false	Normal	7.0E-5	false	100	50	500	60	15	1000	10	100	0	Normal	false	60	15	16	48	None	15	0	0	51	108	false	0	true	0	0	Normal	0.3	0	0	Normal	0.3	2372	0
558	Normal	true	0	0	56	0.2	false	2	1	0	1	false	Normal	7.0E-5	false	100	50	500	60	15	1000	10	100	0	Normal	false	60	15	16	48	None	15	0	0	71	108	false	0	true	0	0	Normal	0.3	0	0	Normal	0.3	2279	0
557	Normal	true	0	0	56	0.2	false	2	1	0	1	false	Normal	7.0E-5	false	100	50	500	60	15	1000	10	100	0	Normal	false	60	15	16	48	None	15	0	0	61	108	false	0	true	0	0	Normal	0.3	0	0	Normal	0.3	2103	0
560	Normal	true	0	0	56	0.2	false	2	1	0	1	false	Normal	7.0E-5	false	100	50	500	60	15	1000	10	100	0	Normal	false	60	15	16	48	None	15	0	0	91	108	false	0	true	0	0	Normal	0.3	0	0	Normal	0.3	2150	0
562	Normal	true	0	0	57	0.2	false	2	1	0	1	false	Normal	7.0E-5	false	100	50	500	60	15	1000	10	100	0	Normal	false	60	15	16	48	None	15	0	0	11	108	false	0	true	0	0	Normal	0.3	0	0	Normal	0.3	2188	0
563	Normal	true	0	0	57	0.2	false	2	1	0	1	false	Normal	7.0E-5	false	100	50	500	60	15	1000	10	100	0	Normal	false	60	15	16	48	None	15	0	0	21	108	false	0	true	0	0	Normal	0.3	0	0	Normal	0.3	2205	0
566	Normal	true	0	0	57	0.2	false	2	1	0	1	false	Normal	7.0E-5	false	100	50	500	60	15	1000	10	100	0	Normal	false	60	15	16	48	None	15	0	0	51	108	false	0	true	0	0	Normal	0.3	0	0	Normal	0.3	2363	0
565	Normal	true	0	0	57	0.2	false	2	1	0	1	false	Normal	7.0E-5	false	100	50	500	60	15	1000	10	100	0	Normal	false	60	15	16	48	None	15	0	0	41	108	false	0	true	0	0	Normal	0.3	0	0	Normal	0.3	2271	0
561	Normal	true	0	0	57	0.2	false	2	1	0	1	false	Normal	7.0E-5	false	100	50	500	60	15	1000	10	100	0	Normal	false	60	15	16	48	None	15	0	0	1	108	false	0	true	0	0	Normal	0.3	0	0	Normal	0.3	2345	0
569	Normal	true	0	0	57	0.2	false	2	1	0	1	false	Normal	7.0E-5	false	100	50	500	60	15	1000	10	100	0	Normal	false	60	15	16	48	None	15	0	0	81	108	false	0	true	0	0	Normal	0.3	0	0	Normal	0.3	2008	0
568	Normal	true	0	0	57	0.2	false	2	1	0	1	false	Normal	7.0E-5	false	100	50	500	60	15	1000	10	100	0	Normal	false	60	15	16	48	None	15	0	0	71	108	false	0	true	0	0	Normal	0.3	0	0	Normal	0.3	2262	0
564	Normal	true	0	0	57	0.2	false	2	1	0	1	false	Normal	7.0E-5	false	100	50	500	60	15	1000	10	100	0	Normal	false	60	15	16	48	None	15	0	0	31	108	false	0	true	0	0	Normal	0.3	0	0	Normal	0.3	2273	0
567	Normal	true	0	0	57	0.2	false	2	1	0	1	false	Normal	7.0E-5	false	100	50	500	60	15	1000	10	100	0	Normal	false	60	15	16	48	None	15	0	0	61	108	false	0	true	0	0	Normal	0.3	0	0	Normal	0.3	2090	0
572	Normal	true	0	0	58	0.2	false	2	1	0	1	false	Normal	7.0E-5	false	100	50	500	60	15	1000	10	100	0	Normal	false	60	15	16	48	None	15	0	0	11	108	false	0	true	0	0	Normal	0.3	0	0	Normal	0.3	2231	0
570	Normal	true	0	0	57	0.2	false	2	1	0	1	false	Normal	7.0E-5	false	100	50	500	60	15	1000	10	100	0	Normal	false	60	15	16	48	None	15	0	0	91	108	false	0	true	0	0	Normal	0.3	0	0	Normal	0.3	2115	0
574	Normal	true	0	0	58	0.2	false	2	1	0	1	false	Normal	7.0E-5	false	100	50	500	60	15	1000	10	100	0	Normal	false	60	15	16	48	None	15	0	0	31	108	false	0	true	0	0	Normal	0.3	0	0	Normal	0.3	2236	0
575	Normal	true	0	0	58	0.2	false	2	1	0	1	false	Normal	7.0E-5	false	100	50	500	60	15	1000	10	100	0	Normal	false	60	15	16	48	None	15	0	0	41	108	false	0	true	0	0	Normal	0.3	0	0	Normal	0.3	2267	0
576	Normal	true	0	0	58	0.2	false	2	1	0	1	false	Normal	7.0E-5	false	100	50	500	60	15	1000	10	100	0	Normal	false	60	15	16	48	None	15	0	0	51	108	false	0	true	0	0	Normal	0.3	0	0	Normal	0.3	2330	0
579	Normal	true	0	0	58	0.2	false	2	1	0	1	false	Normal	7.0E-5	false	100	50	500	60	15	1000	10	100	0	Normal	false	60	15	16	48	None	15	0	0	81	108	false	0	true	0	0	Normal	0.3	0	0	Normal	0.3	1987	0
573	Normal	true	0	0	58	0.2	false	2	1	0	1	false	Normal	7.0E-5	false	100	50	500	60	15	1000	10	100	0	Normal	false	60	15	16	48	None	15	0	0	21	108	false	0	true	0	0	Normal	0.3	0	0	Normal	0.3	2168	0
571	Normal	true	0	0	58	0.2	false	2	1	0	1	false	Normal	7.0E-5	false	100	50	500	60	15	1000	10	100	0	Normal	false	60	15	16	48	None	15	0	0	1	108	false	0	true	0	0	Normal	0.3	0	0	Normal	0.3	2360	0
577	Normal	true	0	0	58	0.2	false	2	1	0	1	false	Normal	7.0E-5	false	100	50	500	60	15	1000	10	100	0	Normal	false	60	15	16	48	None	15	0	0	61	108	false	0	true	0	0	Normal	0.3	0	0	Normal	0.3	2393	0
580	Normal	true	0	0	58	0.2	false	2	1	0	1	false	Normal	7.0E-5	false	100	50	500	60	15	1000	10	100	0	Normal	false	60	15	16	48	None	15	0	0	91	108	false	0	true	0	0	Normal	0.3	0	0	Normal	0.3	2105	0
578	Normal	true	0	0	58	0.2	false	2	1	0	1	false	Normal	7.0E-5	false	100	50	500	60	15	1000	10	100	0	Normal	false	60	15	16	48	None	15	0	0	71	108	false	0	true	0	0	Normal	0.3	0	0	Normal	0.3	2354	0
581	Normal	true	0	0	59	0.2	false	2	1	0	1	false	Normal	7.0E-5	false	100	50	500	60	15	1000	10	100	0	Normal	false	60	15	16	48	None	15	0	0	1	108	false	0	true	0	0	Normal	0.3	0	0	Normal	0.3	2357	0
585	Normal	true	0	0	59	0.2	false	2	1	0	1	false	Normal	7.0E-5	false	100	50	500	60	15	1000	10	100	0	Normal	false	60	15	16	48	None	15	0	0	41	108	false	0	true	0	0	Normal	0.3	0	0	Normal	0.3	2236	0
582	Normal	true	0	0	59	0.2	false	2	1	0	1	false	Normal	7.0E-5	false	100	50	500	60	15	1000	10	100	0	Normal	false	60	15	16	48	None	15	0	0	11	108	false	0	true	0	0	Normal	0.3	0	0	Normal	0.3	2247	0
583	Normal	true	0	0	59	0.2	false	2	1	0	1	false	Normal	7.0E-5	false	100	50	500	60	15	1000	10	100	0	Normal	false	60	15	16	48	None	15	0	0	21	108	false	0	true	0	0	Normal	0.3	0	0	Normal	0.3	2171	0
586	Normal	true	0	0	59	0.2	false	2	1	0	1	false	Normal	7.0E-5	false	100	50	500	60	15	1000	10	100	0	Normal	false	60	15	16	48	None	15	0	0	51	108	false	0	true	0	0	Normal	0.3	0	0	Normal	0.3	2363	0
584	Normal	true	0	0	59	0.2	false	2	1	0	1	false	Normal	7.0E-5	false	100	50	500	60	15	1000	10	100	0	Normal	false	60	15	16	48	None	15	0	0	31	108	false	0	true	0	0	Normal	0.3	0	0	Normal	0.3	2265	0
589	Normal	true	0	0	59	0.2	false	2	1	0	1	false	Normal	7.0E-5	false	100	50	500	60	15	1000	10	100	0	Normal	false	60	15	16	48	None	15	0	0	81	108	false	0	true	0	0	Normal	0.3	0	0	Normal	0.3	2013	0
588	Normal	true	0	0	59	0.2	false	2	1	0	1	false	Normal	7.0E-5	false	100	50	500	60	15	1000	10	100	0	Normal	false	60	15	16	48	None	15	0	0	71	108	false	0	true	0	0	Normal	0.3	0	0	Normal	0.3	2288	0
587	Normal	true	0	0	59	0.2	false	2	1	0	1	false	Normal	7.0E-5	false	100	50	500	60	15	1000	10	100	0	Normal	false	60	15	16	48	None	15	0	0	61	108	false	0	true	0	0	Normal	0.3	0	0	Normal	0.3	2300	0
599	Normal	true	0	0	60	0.2	false	2	1	0	1	false	Normal	7.0E-5	false	100	50	500	60	15	1000	10	100	0	Normal	false	60	15	16	48	None	15	0	0	81	108	false	0	true	0	0	Normal	0.3	0	0	Normal	0.3	1940	0
596	Normal	true	0	0	60	0.2	false	2	1	0	1	false	Normal	7.0E-5	false	100	50	500	60	15	1000	10	100	0	Normal	false	60	15	16	48	None	15	0	0	51	108	false	0	true	0	0	Normal	0.3	0	0	Normal	0.3	2336	0
591	Normal	true	0	0	60	0.2	false	2	1	0	1	false	Normal	7.0E-5	false	100	50	500	60	15	1000	10	100	0	Normal	false	60	15	16	48	None	15	0	0	1	108	false	0	true	0	0	Normal	0.3	0	0	Normal	0.3	2362	0
590	Normal	true	0	0	59	0.2	false	2	1	0	1	false	Normal	7.0E-5	false	100	50	500	60	15	1000	10	100	0	Normal	false	60	15	16	48	None	15	0	0	91	108	false	0	true	0	0	Normal	0.3	0	0	Normal	0.3	2143	0
594	Normal	true	0	0	60	0.2	false	2	1	0	1	false	Normal	7.0E-5	false	100	50	500	60	15	1000	10	100	0	Normal	false	60	15	16	48	None	15	0	0	31	108	false	0	true	0	0	Normal	0.3	0	0	Normal	0.3	2250	0
593	Normal	true	0	0	60	0.2	false	2	1	0	1	false	Normal	7.0E-5	false	100	50	500	60	15	1000	10	100	0	Normal	false	60	15	16	48	None	15	0	0	21	108	false	0	true	0	0	Normal	0.3	0	0	Normal	0.3	2141	0
592	Normal	true	0	0	60	0.2	false	2	1	0	1	false	Normal	7.0E-5	false	100	50	500	60	15	1000	10	100	0	Normal	false	60	15	16	48	None	15	0	0	11	108	false	0	true	0	0	Normal	0.3	0	0	Normal	0.3	2338	0
595	Normal	true	0	0	60	0.2	false	2	1	0	1	false	Normal	7.0E-5	false	100	50	500	60	15	1000	10	100	0	Normal	false	60	15	16	48	None	15	0	0	41	108	false	0	true	0	0	Normal	0.3	0	0	Normal	0.3	2219	0
597	Normal	true	0	0	60	0.2	false	2	1	0	1	false	Normal	7.0E-5	false	100	50	500	60	15	1000	10	100	0	Normal	false	60	15	16	48	None	15	0	0	61	108	false	0	true	0	0	Normal	0.3	0	0	Normal	0.3	2305	0
598	Normal	true	0	0	60	0.2	false	2	1	0	1	false	Normal	7.0E-5	false	100	50	500	60	15	1000	10	100	0	Normal	false	60	15	16	48	None	15	0	0	71	108	false	0	true	0	0	Normal	0.3	0	0	Normal	0.3	2268	0
602	Normal	true	0	0	61	0.2	false	2	1	0	1	false	Normal	7.0E-5	false	100	50	500	60	15	1000	10	100	0	Normal	false	60	15	16	48	None	15	0	0	11	108	false	0	true	0	0	Normal	0.3	0	0	Normal	0.3	2234	0
600	Normal	true	0	0	60	0.2	false	2	1	0	1	false	Normal	7.0E-5	false	100	50	500	60	15	1000	10	100	0	Normal	false	60	15	16	48	None	15	0	0	91	108	false	0	true	0	0	Normal	0.3	0	0	Normal	0.3	2174	0
603	Normal	true	0	0	61	0.2	false	2	1	0	1	false	Normal	7.0E-5	false	100	50	500	60	15	1000	10	100	0	Normal	false	60	15	16	48	None	15	0	0	21	108	false	0	true	0	0	Normal	0.3	0	0	Normal	0.3	2404	0
609	Normal	true	0	0	61	0.2	false	2	1	0	1	false	Normal	7.0E-5	false	100	50	500	60	15	1000	10	100	0	Normal	false	60	15	16	48	None	15	0	0	81	108	false	0	true	0	0	Normal	0.3	0	0	Normal	0.3	1878	0
605	Normal	true	0	0	61	0.2	false	2	1	0	1	false	Normal	7.0E-5	false	100	50	500	60	15	1000	10	100	0	Normal	false	60	15	16	48	None	15	0	0	41	108	false	0	true	0	0	Normal	0.3	0	0	Normal	0.3	2241	0
604	Normal	true	0	0	61	0.2	false	2	1	0	1	false	Normal	7.0E-5	false	100	50	500	60	15	1000	10	100	0	Normal	false	60	15	16	48	None	15	0	0	31	108	false	0	true	0	0	Normal	0.3	0	0	Normal	0.3	2281	0
601	Normal	true	0	0	61	0.2	false	2	1	0	1	false	Normal	7.0E-5	false	100	50	500	60	15	1000	10	100	0	Normal	false	60	15	16	48	None	15	0	0	1	108	false	0	true	0	0	Normal	0.3	0	0	Normal	0.3	2333	0
606	Normal	true	0	0	61	0.2	false	2	1	0	1	false	Normal	7.0E-5	false	100	50	500	60	15	1000	10	100	0	Normal	false	60	15	16	48	None	15	0	0	51	108	false	0	true	0	0	Normal	0.3	0	0	Normal	0.3	2315	0
610	Normal	true	0	0	61	0.2	false	2	1	0	1	false	Normal	7.0E-5	false	100	50	500	60	15	1000	10	100	0	Normal	false	60	15	16	48	None	15	0	0	91	108	false	0	true	0	0	Normal	0.3	0	0	Normal	0.3	2170	0
607	Normal	true	0	0	61	0.2	false	2	1	0	1	false	Normal	7.0E-5	false	100	50	500	60	15	1000	10	100	0	Normal	false	60	15	16	48	None	15	0	0	61	108	false	0	true	0	0	Normal	0.3	0	0	Normal	0.3	2293	0
608	Normal	true	0	0	61	0.2	false	2	1	0	1	false	Normal	7.0E-5	false	100	50	500	60	15	1000	10	100	0	Normal	false	60	15	16	48	None	15	0	0	71	108	false	0	true	0	0	Normal	0.3	0	0	Normal	0.3	2493	0
612	Normal	true	0	0	62	0.2	false	2	1	0	1	false	Normal	7.0E-5	false	100	50	500	60	15	1000	10	100	0	Normal	false	60	15	16	48	None	15	0	0	11	108	false	0	true	0	0	Normal	0.3	0	0	Normal	0.3	2343	0
611	Normal	true	0	0	62	0.2	false	2	1	0	1	false	Normal	7.0E-5	false	100	50	500	60	15	1000	10	100	0	Normal	false	60	15	16	48	None	15	0	0	1	108	false	0	true	0	0	Normal	0.3	0	0	Normal	0.3	2326	0
613	Normal	true	0	0	62	0.2	false	2	1	0	1	false	Normal	7.0E-5	false	100	50	500	60	15	1000	10	100	0	Normal	false	60	15	16	48	None	15	0	0	21	108	false	0	true	0	0	Normal	0.3	0	0	Normal	0.3	2422	0
619	Normal	true	0	0	62	0.2	false	2	1	0	1	false	Normal	7.0E-5	false	100	50	500	60	15	1000	10	100	0	Normal	false	60	15	16	48	None	15	0	0	81	108	false	0	true	0	0	Normal	0.3	0	0	Normal	0.3	1875	0
614	Normal	true	0	0	62	0.2	false	2	1	0	1	false	Normal	7.0E-5	false	100	50	500	60	15	1000	10	100	0	Normal	false	60	15	16	48	None	15	0	0	31	108	false	0	true	0	0	Normal	0.3	0	0	Normal	0.3	2270	0
616	Normal	true	0	0	62	0.2	false	2	1	0	1	false	Normal	7.0E-5	false	100	50	500	60	15	1000	10	100	0	Normal	false	60	15	16	48	None	15	0	0	51	108	false	0	true	0	0	Normal	0.3	0	0	Normal	0.3	2310	0
615	Normal	true	0	0	62	0.2	false	2	1	0	1	false	Normal	7.0E-5	false	100	50	500	60	15	1000	10	100	0	Normal	false	60	15	16	48	None	15	0	0	41	108	false	0	true	0	0	Normal	0.3	0	0	Normal	0.3	2214	0
618	Normal	true	0	0	62	0.2	false	2	1	0	1	false	Normal	7.0E-5	false	100	50	500	60	15	1000	10	100	0	Normal	false	60	15	16	48	None	15	0	0	71	108	false	0	true	0	0	Normal	0.3	0	0	Normal	0.3	2469	0
629	Normal	true	0	0	63	0.2	false	2	1	0	1	false	Normal	7.0E-5	false	100	50	500	60	15	1000	10	100	0	Normal	false	60	15	16	48	None	15	0	0	81	108	false	0	true	0	0	Normal	0.3	0	0	Normal	0.3	1870	0
617	Normal	true	0	0	62	0.2	false	2	1	0	1	false	Normal	7.0E-5	false	100	50	500	60	15	1000	10	100	0	Normal	false	60	15	16	48	None	15	0	0	61	108	false	0	true	0	0	Normal	0.3	0	0	Normal	0.3	2268	0
622	Normal	true	0	0	63	0.2	false	2	1	0	1	false	Normal	7.0E-5	false	100	50	500	60	15	1000	10	100	0	Normal	false	60	15	16	48	None	15	0	0	11	108	false	0	true	0	0	Normal	0.3	0	0	Normal	0.3	2330	0
626	Normal	true	0	0	63	0.2	false	2	1	0	1	false	Normal	7.0E-5	false	100	50	500	60	15	1000	10	100	0	Normal	false	60	15	16	48	None	15	0	0	51	108	false	0	true	0	0	Normal	0.3	0	0	Normal	0.3	2260	0
620	Normal	true	0	0	62	0.2	false	2	1	0	1	false	Normal	7.0E-5	false	100	50	500	60	15	1000	10	100	0	Normal	false	60	15	16	48	None	15	0	0	91	108	false	0	true	0	0	Normal	0.3	0	0	Normal	0.3	2192	0
624	Normal	true	0	0	63	0.2	false	2	1	0	1	false	Normal	7.0E-5	false	100	50	500	60	15	1000	10	100	0	Normal	false	60	15	16	48	None	15	0	0	31	108	false	0	true	0	0	Normal	0.3	0	0	Normal	0.3	2273	0
623	Normal	true	0	0	63	0.2	false	2	1	0	1	false	Normal	7.0E-5	false	100	50	500	60	15	1000	10	100	0	Normal	false	60	15	16	48	None	15	0	0	21	108	false	0	true	0	0	Normal	0.3	0	0	Normal	0.3	2394	0
621	Normal	true	0	0	63	0.2	false	2	1	0	1	false	Normal	7.0E-5	false	100	50	500	60	15	1000	10	100	0	Normal	false	60	15	16	48	None	15	0	0	1	108	false	0	true	0	0	Normal	0.3	0	0	Normal	0.3	2314	0
625	Normal	true	0	0	63	0.2	false	2	1	0	1	false	Normal	7.0E-5	false	100	50	500	60	15	1000	10	100	0	Normal	false	60	15	16	48	None	15	0	0	41	108	false	0	true	0	0	Normal	0.3	0	0	Normal	0.3	2212	0
628	Normal	true	0	0	63	0.2	false	2	1	0	1	false	Normal	7.0E-5	false	100	50	500	60	15	1000	10	100	0	Normal	false	60	15	16	48	None	15	0	0	71	108	false	0	true	0	0	Normal	0.3	0	0	Normal	0.3	2342	0
627	Normal	true	0	0	63	0.2	false	2	1	0	1	false	Normal	7.0E-5	false	100	50	500	60	15	1000	10	100	0	Normal	false	60	15	16	48	None	15	0	0	61	108	false	0	true	0	0	Normal	0.3	0	0	Normal	0.3	2291	0
632	Normal	true	0	0	64	0.2	false	2	1	0	1	false	Normal	7.0E-5	false	100	50	500	60	15	1000	10	100	0	Normal	false	60	15	16	48	None	15	0	0	11	108	false	0	true	0	0	Normal	0.3	0	0	Normal	0.3	2326	0
631	Normal	true	0	0	64	0.2	false	2	1	0	1	false	Normal	7.0E-5	false	100	50	500	60	15	1000	10	100	0	Normal	false	60	15	16	48	None	15	0	0	1	108	false	0	true	0	0	Normal	0.3	0	0	Normal	0.3	2322	0
630	Normal	true	0	0	63	0.2	false	2	1	0	1	false	Normal	7.0E-5	false	100	50	500	60	15	1000	10	100	0	Normal	false	60	15	16	48	None	15	0	0	91	108	false	0	true	0	0	Normal	0.3	0	0	Normal	0.3	2191	0
635	Normal	true	0	0	64	0.2	false	2	1	0	1	false	Normal	7.0E-5	false	100	50	500	60	15	1000	10	100	0	Normal	false	60	15	16	48	None	15	0	0	41	108	false	0	true	0	0	Normal	0.3	0	0	Normal	0.3	2211	0
633	Normal	true	0	0	64	0.2	false	2	1	0	1	false	Normal	7.0E-5	false	100	50	500	60	15	1000	10	100	0	Normal	false	60	15	16	48	None	15	0	0	21	108	false	0	true	0	0	Normal	0.3	0	0	Normal	0.3	2284	0
634	Normal	true	0	0	64	0.2	false	2	1	0	1	false	Normal	7.0E-5	false	100	50	500	60	15	1000	10	100	0	Normal	false	60	15	16	48	None	15	0	0	31	108	false	0	true	0	0	Normal	0.3	0	0	Normal	0.3	2276	0
639	Normal	true	0	0	64	0.2	false	2	1	0	1	false	Normal	7.0E-5	false	100	50	500	60	15	1000	10	100	0	Normal	false	60	15	16	48	None	15	0	0	81	108	false	0	true	0	0	Normal	0.3	0	0	Normal	0.3	1936	0
636	Normal	true	0	0	64	0.2	false	2	1	0	1	false	Normal	7.0E-5	false	100	50	500	60	15	1000	10	100	0	Normal	false	60	15	16	48	None	15	0	0	51	108	false	0	true	0	0	Normal	0.3	0	0	Normal	0.3	2307	0
637	Normal	true	0	0	64	0.2	false	2	1	0	1	false	Normal	7.0E-5	false	100	50	500	60	15	1000	10	100	0	Normal	false	60	15	16	48	None	15	0	0	61	108	false	0	true	0	0	Normal	0.3	0	0	Normal	0.3	2299	0
642	Normal	true	0	0	65	0.2	false	2	1	0	1	false	Normal	7.0E-5	false	100	50	500	60	15	1000	10	100	0	Normal	false	60	15	16	48	None	15	0	0	11	108	false	0	true	0	0	Normal	0.3	0	0	Normal	0.3	2349	0
638	Normal	true	0	0	64	0.2	false	2	1	0	1	false	Normal	7.0E-5	false	100	50	500	60	15	1000	10	100	0	Normal	false	60	15	16	48	None	15	0	0	71	108	false	0	true	0	0	Normal	0.3	0	0	Normal	0.3	2520	0
640	Normal	true	0	0	64	0.2	false	2	1	0	1	false	Normal	7.0E-5	false	100	50	500	60	15	1000	10	100	0	Normal	false	60	15	16	48	None	15	0	0	91	108	false	0	true	0	0	Normal	0.3	0	0	Normal	0.3	2182	0
641	Normal	true	0	0	65	0.2	false	2	1	0	1	false	Normal	7.0E-5	false	100	50	500	60	15	1000	10	100	0	Normal	false	60	15	16	48	None	15	0	0	1	108	false	0	true	0	0	Normal	0.3	0	0	Normal	0.3	2327	0
646	Normal	true	0	0	65	0.2	false	2	1	0	1	false	Normal	7.0E-5	false	100	50	500	60	15	1000	10	100	0	Normal	false	60	15	16	48	None	15	0	0	51	108	false	0	true	0	0	Normal	0.3	0	0	Normal	0.3	2314	0
649	Normal	true	0	0	65	0.2	false	2	1	0	1	false	Normal	7.0E-5	false	100	50	500	60	15	1000	10	100	0	Normal	false	60	15	16	48	None	15	0	0	81	108	false	0	true	0	0	Normal	0.3	0	0	Normal	0.3	1937	0
645	Normal	true	0	0	65	0.2	false	2	1	0	1	false	Normal	7.0E-5	false	100	50	500	60	15	1000	10	100	0	Normal	false	60	15	16	48	None	15	0	0	41	108	false	0	true	0	0	Normal	0.3	0	0	Normal	0.3	2218	0
648	Normal	true	0	0	65	0.2	false	2	1	0	1	false	Normal	7.0E-5	false	100	50	500	60	15	1000	10	100	0	Normal	false	60	15	16	48	None	15	0	0	71	108	false	0	true	0	0	Normal	0.3	0	0	Normal	0.3	2332	0
643	Normal	true	0	0	65	0.2	false	2	1	0	1	false	Normal	7.0E-5	false	100	50	500	60	15	1000	10	100	0	Normal	false	60	15	16	48	None	15	0	0	21	108	false	0	true	0	0	Normal	0.3	0	0	Normal	0.3	2448	0
652	Normal	true	0	0	66	0.2	false	2	1	0	1	false	Normal	7.0E-5	false	100	50	500	60	15	1000	10	100	0	Normal	false	60	15	16	48	None	15	0	0	11	108	false	0	true	0	0	Normal	0.3	0	0	Normal	0.3	2389	0
644	Normal	true	0	0	65	0.2	false	2	1	0	1	false	Normal	7.0E-5	false	100	50	500	60	15	1000	10	100	0	Normal	false	60	15	16	48	None	15	0	0	31	108	false	0	true	0	0	Normal	0.3	0	0	Normal	0.3	2259	0
653	Normal	true	0	0	66	0.2	false	2	1	0	1	false	Normal	7.0E-5	false	100	50	500	60	15	1000	10	100	0	Normal	false	60	15	16	48	None	15	0	0	21	108	false	0	true	0	0	Normal	0.3	0	0	Normal	0.3	2373	0
650	Normal	true	0	0	65	0.2	false	2	1	0	1	false	Normal	7.0E-5	false	100	50	500	60	15	1000	10	100	0	Normal	false	60	15	16	48	None	15	0	0	91	108	false	0	true	0	0	Normal	0.3	0	0	Normal	0.3	2188	0
647	Normal	true	0	0	65	0.2	false	2	1	0	1	false	Normal	7.0E-5	false	100	50	500	60	15	1000	10	100	0	Normal	false	60	15	16	48	None	15	0	0	61	108	false	0	true	0	0	Normal	0.3	0	0	Normal	0.3	2299	0
651	Normal	true	0	0	66	0.2	false	2	1	0	1	false	Normal	7.0E-5	false	100	50	500	60	15	1000	10	100	0	Normal	false	60	15	16	48	None	15	0	0	1	108	false	0	true	0	0	Normal	0.3	0	0	Normal	0.3	2308	0
655	Normal	true	0	0	66	0.2	false	2	1	0	1	false	Normal	7.0E-5	false	100	50	500	60	15	1000	10	100	0	Normal	false	60	15	16	48	None	15	0	0	41	108	false	0	true	0	0	Normal	0.3	0	0	Normal	0.3	2213	0
654	Normal	true	0	0	66	0.2	false	2	1	0	1	false	Normal	7.0E-5	false	100	50	500	60	15	1000	10	100	0	Normal	false	60	15	16	48	None	15	0	0	31	108	false	0	true	0	0	Normal	0.3	0	0	Normal	0.3	2281	0
659	Normal	true	0	0	66	0.2	false	2	1	0	1	false	Normal	7.0E-5	false	100	50	500	60	15	1000	10	100	0	Normal	false	60	15	16	48	None	15	0	0	81	108	false	0	true	0	0	Normal	0.3	0	0	Normal	0.3	1922	0
656	Normal	true	0	0	66	0.2	false	2	1	0	1	false	Normal	7.0E-5	false	100	50	500	60	15	1000	10	100	0	Normal	false	60	15	16	48	None	15	0	0	51	108	false	0	true	0	0	Normal	0.3	0	0	Normal	0.3	2343	0
658	Normal	true	0	0	66	0.2	false	2	1	0	1	false	Normal	7.0E-5	false	100	50	500	60	15	1000	10	100	0	Normal	false	60	15	16	48	None	15	0	0	71	108	false	0	true	0	0	Normal	0.3	0	0	Normal	0.3	2344	0
657	Normal	true	0	0	66	0.2	false	2	1	0	1	false	Normal	7.0E-5	false	100	50	500	60	15	1000	10	100	0	Normal	false	60	15	16	48	None	15	0	0	61	108	false	0	true	0	0	Normal	0.3	0	0	Normal	0.3	2302	0
662	Normal	true	0	0	67	0.2	false	2	1	0	1	false	Normal	7.0E-5	false	100	50	500	60	15	1000	10	100	0	Normal	false	60	15	16	48	None	15	0	0	11	108	false	0	true	0	0	Normal	0.3	0	0	Normal	0.3	2403	0
660	Normal	true	0	0	66	0.2	false	2	1	0	1	false	Normal	7.0E-5	false	100	50	500	60	15	1000	10	100	0	Normal	false	60	15	16	48	None	15	0	0	91	108	false	0	true	0	0	Normal	0.3	0	0	Normal	0.3	2208	0
669	Normal	true	0	0	67	0.2	false	2	1	0	1	false	Normal	7.0E-5	false	100	50	500	60	15	1000	10	100	0	Normal	false	60	15	16	48	None	15	0	0	81	108	false	0	true	0	0	Normal	0.3	0	0	Normal	0.3	1903	0
666	Normal	true	0	0	67	0.2	false	2	1	0	1	false	Normal	7.0E-5	false	100	50	500	60	15	1000	10	100	0	Normal	false	60	15	16	48	None	15	0	0	51	108	false	0	true	0	0	Normal	0.3	0	0	Normal	0.3	2330	0
663	Normal	true	0	0	67	0.2	false	2	1	0	1	false	Normal	7.0E-5	false	100	50	500	60	15	1000	10	100	0	Normal	false	60	15	16	48	None	15	0	0	21	108	false	0	true	0	0	Normal	0.3	0	0	Normal	0.3	2322	0
661	Normal	true	0	0	67	0.2	false	2	1	0	1	false	Normal	7.0E-5	false	100	50	500	60	15	1000	10	100	0	Normal	false	60	15	16	48	None	15	0	0	1	108	false	0	true	0	0	Normal	0.3	0	0	Normal	0.3	2308	0
665	Normal	true	0	0	67	0.2	false	2	1	0	1	false	Normal	7.0E-5	false	100	50	500	60	15	1000	10	100	0	Normal	false	60	15	16	48	None	15	0	0	41	108	false	0	true	0	0	Normal	0.3	0	0	Normal	0.3	2236	0
664	Normal	true	0	0	67	0.2	false	2	1	0	1	false	Normal	7.0E-5	false	100	50	500	60	15	1000	10	100	0	Normal	false	60	15	16	48	None	15	0	0	31	108	false	0	true	0	0	Normal	0.3	0	0	Normal	0.3	2308	0
668	Normal	true	0	0	67	0.2	false	2	1	0	1	false	Normal	7.0E-5	false	100	50	500	60	15	1000	10	100	0	Normal	false	60	15	16	48	None	15	0	0	71	108	false	0	true	0	0	Normal	0.3	0	0	Normal	0.3	2388	0
667	Normal	true	0	0	67	0.2	false	2	1	0	1	false	Normal	7.0E-5	false	100	50	500	60	15	1000	10	100	0	Normal	false	60	15	16	48	None	15	0	0	61	108	false	0	true	0	0	Normal	0.3	0	0	Normal	0.3	2287	0
670	Normal	true	0	0	67	0.2	false	2	1	0	1	false	Normal	7.0E-5	false	100	50	500	60	15	1000	10	100	0	Normal	false	60	15	16	48	None	15	0	0	91	108	false	0	true	0	0	Normal	0.3	0	0	Normal	0.3	2194	0
672	Normal	true	0	0	68	0.2	false	2	1	0	1	false	Normal	7.0E-5	false	100	50	500	60	15	1000	10	100	0	Normal	false	60	15	16	48	None	15	0	0	11	108	false	0	true	0	0	Normal	0.3	0	0	Normal	0.3	2403	0
679	Normal	true	0	0	68	0.2	false	2	1	0	1	false	Normal	7.0E-5	false	100	50	500	60	15	1000	10	100	0	Normal	false	60	15	16	48	None	15	0	0	81	108	false	0	true	0	0	Normal	0.3	0	0	Normal	0.3	1925	0
671	Normal	true	0	0	68	0.2	false	2	1	0	1	false	Normal	7.0E-5	false	100	50	500	60	15	1000	10	100	0	Normal	false	60	15	16	48	None	15	0	0	1	108	false	0	true	0	0	Normal	0.3	0	0	Normal	0.3	2326	0
674	Normal	true	0	0	68	0.2	false	2	1	0	1	false	Normal	7.0E-5	false	100	50	500	60	15	1000	10	100	0	Normal	false	60	15	16	48	None	15	0	0	31	108	false	0	true	0	0	Normal	0.3	0	0	Normal	0.3	2340	0
678	Normal	true	0	0	68	0.2	false	2	1	0	1	false	Normal	7.0E-5	false	100	50	500	60	15	1000	10	100	0	Normal	false	60	15	16	48	None	15	0	0	71	108	false	0	true	0	0	Normal	0.3	0	0	Normal	0.3	2406	0
676	Normal	true	0	0	68	0.2	false	2	1	0	1	false	Normal	7.0E-5	false	100	50	500	60	15	1000	10	100	0	Normal	false	60	15	16	48	None	15	0	0	51	108	false	0	true	0	0	Normal	0.3	0	0	Normal	0.3	2325	0
675	Normal	true	0	0	68	0.2	false	2	1	0	1	false	Normal	7.0E-5	false	100	50	500	60	15	1000	10	100	0	Normal	false	60	15	16	48	None	15	0	0	41	108	false	0	true	0	0	Normal	0.3	0	0	Normal	0.3	2223	0
673	Normal	true	0	0	68	0.2	false	2	1	0	1	false	Normal	7.0E-5	false	100	50	500	60	15	1000	10	100	0	Normal	false	60	15	16	48	None	15	0	0	21	108	false	0	true	0	0	Normal	0.3	0	0	Normal	0.3	2321	0
682	Normal	true	0	0	69	0.2	false	2	1	0	1	false	Normal	7.0E-5	false	100	50	500	60	15	1000	10	100	0	Normal	false	60	15	16	48	None	15	0	0	11	108	false	0	true	0	0	Normal	0.3	0	0	Normal	0.3	2399	0
680	Normal	true	0	0	68	0.2	false	2	1	0	1	false	Normal	7.0E-5	false	100	50	500	60	15	1000	10	100	0	Normal	false	60	15	16	48	None	15	0	0	91	108	false	0	true	0	0	Normal	0.3	0	0	Normal	0.3	2189	0
683	Normal	true	0	0	69	0.2	false	2	1	0	1	false	Normal	7.0E-5	false	100	50	500	60	15	1000	10	100	0	Normal	false	60	15	16	48	None	15	0	0	21	108	false	0	true	0	0	Normal	0.3	0	0	Normal	0.3	2318	0
677	Normal	true	0	0	68	0.2	false	2	1	0	1	false	Normal	7.0E-5	false	100	50	500	60	15	1000	10	100	0	Normal	false	60	15	16	48	None	15	0	0	61	108	false	0	true	0	0	Normal	0.3	0	0	Normal	0.3	2284	0
686	Normal	true	0	0	69	0.2	false	2	1	0	1	false	Normal	7.0E-5	false	100	50	500	60	15	1000	10	100	0	Normal	false	60	15	16	48	None	15	0	0	51	108	false	0	true	0	0	Normal	0.3	0	0	Normal	0.3	2326	0
681	Normal	true	0	0	69	0.2	false	2	1	0	1	false	Normal	7.0E-5	false	100	50	500	60	15	1000	10	100	0	Normal	false	60	15	16	48	None	15	0	0	1	108	false	0	true	0	0	Normal	0.3	0	0	Normal	0.3	2326	0
684	Normal	true	0	0	69	0.2	false	2	1	0	1	false	Normal	7.0E-5	false	100	50	500	60	15	1000	10	100	0	Normal	false	60	15	16	48	None	15	0	0	31	108	false	0	true	0	0	Normal	0.3	0	0	Normal	0.3	2332	0
688	Normal	true	0	0	69	0.2	false	2	1	0	1	false	Normal	7.0E-5	false	100	50	500	60	15	1000	10	100	0	Normal	false	60	15	16	48	None	15	0	0	71	108	false	0	true	0	0	Normal	0.3	0	0	Normal	0.3	2587	0
685	Normal	true	0	0	69	0.2	false	2	1	0	1	false	Normal	7.0E-5	false	100	50	500	60	15	1000	10	100	0	Normal	false	60	15	16	48	None	15	0	0	41	108	false	0	true	0	0	Normal	0.3	0	0	Normal	0.3	2237	0
689	Normal	true	0	0	69	0.2	false	2	1	0	1	false	Normal	7.0E-5	false	100	50	500	60	15	1000	10	100	0	Normal	false	60	15	16	48	None	15	0	0	81	108	false	0	true	0	0	Normal	0.3	0	0	Normal	0.3	1968	0
687	Normal	true	0	0	69	0.2	false	2	1	0	1	false	Normal	7.0E-5	false	100	50	500	60	15	1000	10	100	0	Normal	false	60	15	16	48	None	15	0	0	61	108	false	0	true	0	0	Normal	0.3	0	0	Normal	0.3	2280	0
690	Normal	true	0	0	69	0.2	false	2	1	0	1	false	Normal	7.0E-5	false	100	50	500	60	15	1000	10	100	0	Normal	false	60	15	16	48	None	15	0	0	91	108	false	0	true	0	0	Normal	0.3	0	0	Normal	0.3	2194	0
692	Normal	true	0	0	70	0.2	false	2	1	0	1	false	Normal	7.0E-5	false	100	50	500	60	15	1000	10	100	0	Normal	false	60	15	16	48	None	15	0	0	11	108	false	0	true	0	0	Normal	0.3	0	0	Normal	0.3	2395	0
696	Normal	true	0	0	70	0.2	false	2	1	0	1	false	Normal	7.0E-5	false	100	50	500	60	15	1000	10	100	0	Normal	false	60	15	16	48	None	15	0	0	51	108	false	0	true	0	0	Normal	0.3	0	0	Normal	0.3	2341	0
694	Normal	true	0	0	70	0.2	false	2	1	0	1	false	Normal	7.0E-5	false	100	50	500	60	15	1000	10	100	0	Normal	false	60	15	16	48	None	15	0	0	31	108	false	0	true	0	0	Normal	0.3	0	0	Normal	0.3	2353	0
695	Normal	true	0	0	70	0.2	false	2	1	0	1	false	Normal	7.0E-5	false	100	50	500	60	15	1000	10	100	0	Normal	false	60	15	16	48	None	15	0	0	41	108	false	0	true	0	0	Normal	0.3	0	0	Normal	0.3	2245	0
691	Normal	true	0	0	70	0.2	false	2	1	0	1	false	Normal	7.0E-5	false	100	50	500	60	15	1000	10	100	0	Normal	false	60	15	16	48	None	15	0	0	1	108	false	0	true	0	0	Normal	0.3	0	0	Normal	0.3	2349	0
693	Normal	true	0	0	70	0.2	false	2	1	0	1	false	Normal	7.0E-5	false	100	50	500	60	15	1000	10	100	0	Normal	false	60	15	16	48	None	15	0	0	21	108	false	0	true	0	0	Normal	0.3	0	0	Normal	0.3	2405	0
699	Normal	true	0	0	70	0.2	false	2	1	0	1	false	Normal	7.0E-5	false	100	50	500	60	15	1000	10	100	0	Normal	false	60	15	16	48	None	15	0	0	81	108	false	0	true	0	0	Normal	0.3	0	0	Normal	0.3	1941	0
698	Normal	true	0	0	70	0.2	false	2	1	0	1	false	Normal	7.0E-5	false	100	50	500	60	15	1000	10	100	0	Normal	false	60	15	16	48	None	15	0	0	71	108	false	0	true	0	0	Normal	0.3	0	0	Normal	0.3	2602	0
697	Normal	true	0	0	70	0.2	false	2	1	0	1	false	Normal	7.0E-5	false	100	50	500	60	15	1000	10	100	0	Normal	false	60	15	16	48	None	15	0	0	61	108	false	0	true	0	0	Normal	0.3	0	0	Normal	0.3	2299	0
705	Normal	true	0	0	71	0.2	false	2	1	0	1	false	Normal	7.0E-5	false	100	50	500	60	15	1000	10	100	0	Normal	false	60	15	16	48	None	15	0	0	41	108	false	0	true	0	0	Normal	0.3	0	0	Normal	0.3	2241	0
709	Normal	true	0	0	71	0.2	false	2	1	0	1	false	Normal	7.0E-5	false	100	50	500	60	15	1000	10	100	0	Normal	false	60	15	16	48	None	15	0	0	81	108	false	0	true	0	0	Normal	0.3	0	0	Normal	0.3	1948	0
703	Normal	true	0	0	71	0.2	false	2	1	0	1	false	Normal	7.0E-5	false	100	50	500	60	15	1000	10	100	0	Normal	false	60	15	16	48	None	15	0	0	21	108	false	0	true	0	0	Normal	0.3	0	0	Normal	0.3	2517	0
700	Normal	true	0	0	70	0.2	false	2	1	0	1	false	Normal	7.0E-5	false	100	50	500	60	15	1000	10	100	0	Normal	false	60	15	16	48	None	15	0	0	91	108	false	0	true	0	0	Normal	0.3	0	0	Normal	0.3	2209	0
702	Normal	true	0	0	71	0.2	false	2	1	0	1	false	Normal	7.0E-5	false	100	50	500	60	15	1000	10	100	0	Normal	false	60	15	16	48	None	15	0	0	11	108	false	0	true	0	0	Normal	0.3	0	0	Normal	0.3	2382	0
706	Normal	true	0	0	71	0.2	false	2	1	0	1	false	Normal	7.0E-5	false	100	50	500	60	15	1000	10	100	0	Normal	false	60	15	16	48	None	15	0	0	51	108	false	0	true	0	0	Normal	0.3	0	0	Normal	0.3	2324	0
701	Normal	true	0	0	71	0.2	false	2	1	0	1	false	Normal	7.0E-5	false	100	50	500	60	15	1000	10	100	0	Normal	false	60	15	16	48	None	15	0	0	1	108	false	0	true	0	0	Normal	0.3	0	0	Normal	0.3	2330	0
704	Normal	true	0	0	71	0.2	false	2	1	0	1	false	Normal	7.0E-5	false	100	50	500	60	15	1000	10	100	0	Normal	false	60	15	16	48	None	15	0	0	31	108	false	0	true	0	0	Normal	0.3	0	0	Normal	0.3	2372	0
712	Normal	true	0	0	72	0.2	false	2	1	0	1	false	Normal	7.0E-5	false	100	50	500	60	15	1000	10	100	0	Normal	false	60	15	16	48	None	15	0	0	11	108	false	0	true	0	0	Normal	0.3	0	0	Normal	0.3	2400	0
707	Normal	true	0	0	71	0.2	false	2	1	0	1	false	Normal	7.0E-5	false	100	50	500	60	15	1000	10	100	0	Normal	false	60	15	16	48	None	15	0	0	61	108	false	0	true	0	0	Normal	0.3	0	0	Normal	0.3	2301	0
708	Normal	true	0	0	71	0.2	false	2	1	0	1	false	Normal	7.0E-5	false	100	50	500	60	15	1000	10	100	0	Normal	false	60	15	16	48	None	15	0	0	71	108	false	0	true	0	0	Normal	0.3	0	0	Normal	0.3	2363	0
713	Normal	true	0	0	72	0.2	false	2	1	0	1	false	Normal	7.0E-5	false	100	50	500	60	15	1000	10	100	0	Normal	false	60	15	16	48	None	15	0	0	21	108	false	0	true	0	0	Normal	0.3	0	0	Normal	0.3	2380	0
710	Normal	true	0	0	71	0.2	false	2	1	0	1	false	Normal	7.0E-5	false	100	50	500	60	15	1000	10	100	0	Normal	false	60	15	16	48	None	15	0	0	91	108	false	0	true	0	0	Normal	0.3	0	0	Normal	0.3	2187	0
711	Normal	true	0	0	72	0.2	false	2	1	0	1	false	Normal	7.0E-5	false	100	50	500	60	15	1000	10	100	0	Normal	false	60	15	16	48	None	15	0	0	1	108	false	0	true	0	0	Normal	0.3	0	0	Normal	0.3	2313	0
719	Normal	true	0	0	72	0.2	false	2	1	0	1	false	Normal	7.0E-5	false	100	50	500	60	15	1000	10	100	0	Normal	false	60	15	16	48	None	15	0	0	81	108	false	0	true	0	0	Normal	0.3	0	0	Normal	0.3	1990	0
716	Normal	true	0	0	72	0.2	false	2	1	0	1	false	Normal	7.0E-5	false	100	50	500	60	15	1000	10	100	0	Normal	false	60	15	16	48	None	15	0	0	51	108	false	0	true	0	0	Normal	0.3	0	0	Normal	0.3	2326	0
715	Normal	true	0	0	72	0.2	false	2	1	0	1	false	Normal	7.0E-5	false	100	50	500	60	15	1000	10	100	0	Normal	false	60	15	16	48	None	15	0	0	41	108	false	0	true	0	0	Normal	0.3	0	0	Normal	0.3	2256	0
714	Normal	true	0	0	72	0.2	false	2	1	0	1	false	Normal	7.0E-5	false	100	50	500	60	15	1000	10	100	0	Normal	false	60	15	16	48	None	15	0	0	31	108	false	0	true	0	0	Normal	0.3	0	0	Normal	0.3	2526	0
718	Normal	true	0	0	72	0.2	false	2	1	0	1	false	Normal	7.0E-5	false	100	50	500	60	15	1000	10	100	0	Normal	false	60	15	16	48	None	15	0	0	71	108	false	0	true	0	0	Normal	0.3	0	0	Normal	0.3	2411	0
717	Normal	true	0	0	72	0.2	false	2	1	0	1	false	Normal	7.0E-5	false	100	50	500	60	15	1000	10	100	0	Normal	false	60	15	16	48	None	15	0	0	61	108	false	0	true	0	0	Normal	0.3	0	0	Normal	0.3	2309	0
720	Normal	true	0	0	72	0.2	false	2	1	0	1	false	Normal	7.0E-5	false	100	50	500	60	15	1000	10	100	0	Normal	false	60	15	16	48	None	15	0	0	91	108	false	0	true	0	0	Normal	0.3	0	0	Normal	0.3	2192	0
722	Normal	true	0	0	73	0.2	false	2	1	0	1	false	Normal	7.0E-5	false	100	50	500	60	15	1000	10	100	0	Normal	false	60	15	16	48	None	15	0	0	11	108	false	0	true	0	0	Normal	0.3	0	0	Normal	0.3	2374	0
721	Normal	true	0	0	73	0.2	false	2	1	0	1	false	Normal	7.0E-5	false	100	50	500	60	15	1000	10	100	0	Normal	false	60	15	16	48	None	15	0	0	1	108	false	0	true	0	0	Normal	0.3	0	0	Normal	0.3	2343	0
726	Normal	true	0	0	73	0.2	false	2	1	0	1	false	Normal	7.0E-5	false	100	50	500	60	15	1000	10	100	0	Normal	false	60	15	16	48	None	15	0	0	51	108	false	0	true	0	0	Normal	0.3	0	0	Normal	0.3	2326	0
725	Normal	true	0	0	73	0.2	false	2	1	0	1	false	Normal	7.0E-5	false	100	50	500	60	15	1000	10	100	0	Normal	false	60	15	16	48	None	15	0	0	41	108	false	0	true	0	0	Normal	0.3	0	0	Normal	0.3	2261	0
729	Normal	true	0	0	73	0.2	false	2	1	0	1	false	Normal	7.0E-5	false	100	50	500	60	15	1000	10	100	0	Normal	false	60	15	16	48	None	15	0	0	81	108	false	0	true	0	0	Normal	0.3	0	0	Normal	0.3	1935	0
723	Normal	true	0	0	73	0.2	false	2	1	0	1	false	Normal	7.0E-5	false	100	50	500	60	15	1000	10	100	0	Normal	false	60	15	16	48	None	15	0	0	21	108	false	0	true	0	0	Normal	0.3	0	0	Normal	0.3	2505	0
724	Normal	true	0	0	73	0.2	false	2	1	0	1	false	Normal	7.0E-5	false	100	50	500	60	15	1000	10	100	0	Normal	false	60	15	16	48	None	15	0	0	31	108	false	0	true	0	0	Normal	0.3	0	0	Normal	0.3	2534	0
728	Normal	true	0	0	73	0.2	false	2	1	0	1	false	Normal	7.0E-5	false	100	50	500	60	15	1000	10	100	0	Normal	false	60	15	16	48	None	15	0	0	71	108	false	0	true	0	0	Normal	0.3	0	0	Normal	0.3	2672	0
732	Normal	true	0	0	74	0.2	false	2	1	0	1	false	Normal	7.0E-5	false	100	50	500	60	15	1000	10	100	0	Normal	false	60	15	16	48	None	15	0	0	11	108	false	0	true	0	0	Normal	0.3	0	0	Normal	0.3	2406	0
739	Normal	true	0	0	74	0.2	false	2	1	0	1	false	Normal	7.0E-5	false	100	50	500	60	15	1000	10	100	0	Normal	false	60	15	16	48	None	15	0	0	81	108	false	0	true	0	0	Normal	0.3	0	0	Normal	0.3	1938	0
733	Normal	true	0	0	74	0.2	false	2	1	0	1	false	Normal	7.0E-5	false	100	50	500	60	15	1000	10	100	0	Normal	false	60	15	16	48	None	15	0	0	21	108	false	0	true	0	0	Normal	0.3	0	0	Normal	0.3	2363	0
731	Normal	true	0	0	74	0.2	false	2	1	0	1	false	Normal	7.0E-5	false	100	50	500	60	15	1000	10	100	0	Normal	false	60	15	16	48	None	15	0	0	1	108	false	0	true	0	0	Normal	0.3	0	0	Normal	0.3	2357	0
730	Normal	true	0	0	73	0.2	false	2	1	0	1	false	Normal	7.0E-5	false	100	50	500	60	15	1000	10	100	0	Normal	false	60	15	16	48	None	15	0	0	91	108	false	0	true	0	0	Normal	0.3	0	0	Normal	0.3	2167	0
727	Normal	true	0	0	73	0.2	false	2	1	0	1	false	Normal	7.0E-5	false	100	50	500	60	15	1000	10	100	0	Normal	false	60	15	16	48	None	15	0	0	61	108	false	0	true	0	0	Normal	0.3	0	0	Normal	0.3	2305	0
735	Normal	true	0	0	74	0.2	false	2	1	0	1	false	Normal	7.0E-5	false	100	50	500	60	15	1000	10	100	0	Normal	false	60	15	16	48	None	15	0	0	41	108	false	0	true	0	0	Normal	0.3	0	0	Normal	0.3	2269	0
738	Normal	true	0	0	74	0.2	false	2	1	0	1	false	Normal	7.0E-5	false	100	50	500	60	15	1000	10	100	0	Normal	false	60	15	16	48	None	15	0	0	71	108	false	0	true	0	0	Normal	0.3	0	0	Normal	0.3	2683	0
736	Normal	true	0	0	74	0.2	false	2	1	0	1	false	Normal	7.0E-5	false	100	50	500	60	15	1000	10	100	0	Normal	false	60	15	16	48	None	15	0	0	51	108	false	0	true	0	0	Normal	0.3	0	0	Normal	0.3	2609	0
734	Normal	true	0	0	74	0.2	false	2	1	0	1	false	Normal	7.0E-5	false	100	50	500	60	15	1000	10	100	0	Normal	false	60	15	16	48	None	15	0	0	31	108	false	0	true	0	0	Normal	0.3	0	0	Normal	0.3	2534	0
740	Normal	true	0	0	74	0.2	false	2	1	0	1	false	Normal	7.0E-5	false	100	50	500	60	15	1000	10	100	0	Normal	false	60	15	16	48	None	15	0	0	91	108	false	0	true	0	0	Normal	0.3	0	0	Normal	0.3	2176	0
742	Normal	true	0	0	75	0.2	false	2	1	0	1	false	Normal	7.0E-5	false	100	50	500	60	15	1000	10	100	0	Normal	false	60	15	16	48	None	15	0	0	11	108	false	0	true	0	0	Normal	0.3	0	0	Normal	0.3	2407	0
737	Normal	true	0	0	74	0.2	false	2	1	0	1	false	Normal	7.0E-5	false	100	50	500	60	15	1000	10	100	0	Normal	false	60	15	16	48	None	15	0	0	61	108	false	0	true	0	0	Normal	0.3	0	0	Normal	0.3	2316	0
741	Normal	true	0	0	75	0.2	false	2	1	0	1	false	Normal	7.0E-5	false	100	50	500	60	15	1000	10	100	0	Normal	false	60	15	16	48	None	15	0	0	1	108	false	0	true	0	0	Normal	0.3	0	0	Normal	0.3	2294	0
745	Normal	true	0	0	75	0.2	false	2	1	0	1	false	Normal	7.0E-5	false	100	50	500	60	15	1000	10	100	0	Normal	false	60	15	16	48	None	15	0	0	41	108	false	0	true	0	0	Normal	0.3	0	0	Normal	0.3	2256	0
743	Normal	true	0	0	75	0.2	false	2	1	0	1	false	Normal	7.0E-5	false	100	50	500	60	15	1000	10	100	0	Normal	false	60	15	16	48	None	15	0	0	21	108	false	0	true	0	0	Normal	0.3	0	0	Normal	0.3	2580	0
746	Normal	true	0	0	75	0.2	false	2	1	0	1	false	Normal	7.0E-5	false	100	50	500	60	15	1000	10	100	0	Normal	false	60	15	16	48	None	15	0	0	51	108	false	0	true	0	0	Normal	0.3	0	0	Normal	0.3	2576	0
749	Normal	true	0	0	75	0.2	false	2	1	0	1	false	Normal	7.0E-5	false	100	50	500	60	15	1000	10	100	0	Normal	false	60	15	16	48	None	15	0	0	81	108	false	0	true	0	0	Normal	0.3	0	0	Normal	0.3	1956	0
744	Normal	true	0	0	75	0.2	false	2	1	0	1	false	Normal	7.0E-5	false	100	50	500	60	15	1000	10	100	0	Normal	false	60	15	16	48	None	15	0	0	31	108	false	0	true	0	0	Normal	0.3	0	0	Normal	0.3	2541	0
748	Normal	true	0	0	75	0.2	false	2	1	0	1	false	Normal	7.0E-5	false	100	50	500	60	15	1000	10	100	0	Normal	false	60	15	16	48	None	15	0	0	71	108	false	0	true	0	0	Normal	0.3	0	0	Normal	0.3	2398	0
747	Normal	true	0	0	75	0.2	false	2	1	0	1	false	Normal	7.0E-5	false	100	50	500	60	15	1000	10	100	0	Normal	false	60	15	16	48	None	15	0	0	61	108	false	0	true	0	0	Normal	0.3	0	0	Normal	0.3	2317	0
750	Normal	true	0	0	75	0.2	false	2	1	0	1	false	Normal	7.0E-5	false	100	50	500	60	15	1000	10	100	0	Normal	false	60	15	16	48	None	15	0	0	91	108	false	0	true	0	0	Normal	0.3	0	0	Normal	0.3	2197	0
751	Normal	true	0	0	76	0.2	false	2	1	0	1	false	Normal	7.0E-5	false	100	50	500	60	15	1000	10	100	0	Normal	false	60	15	16	48	None	15	0	0	1	108	false	0	true	0	0	Normal	0.3	0	0	Normal	0.3	2397	0
759	Normal	true	0	0	76	0.2	false	2	1	0	1	false	Normal	7.0E-5	false	100	50	500	60	15	1000	10	100	0	Normal	false	60	15	16	48	None	15	0	0	81	108	false	0	true	0	0	Normal	0.3	0	0	Normal	0.3	1927	0
752	Normal	true	0	0	76	0.2	false	2	1	0	1	false	Normal	7.0E-5	false	100	50	500	60	15	1000	10	100	0	Normal	false	60	15	16	48	None	15	0	0	11	108	false	0	true	0	0	Normal	0.3	0	0	Normal	0.3	2400	0
755	Normal	true	0	0	76	0.2	false	2	1	0	1	false	Normal	7.0E-5	false	100	50	500	60	15	1000	10	100	0	Normal	false	60	15	16	48	None	15	0	0	41	108	false	0	true	0	0	Normal	0.3	0	0	Normal	0.3	2290	0
753	Normal	true	0	0	76	0.2	false	2	1	0	1	false	Normal	7.0E-5	false	100	50	500	60	15	1000	10	100	0	Normal	false	60	15	16	48	None	15	0	0	21	108	false	0	true	0	0	Normal	0.3	0	0	Normal	0.3	2563	0
754	Normal	true	0	0	76	0.2	false	2	1	0	1	false	Normal	7.0E-5	false	100	50	500	60	15	1000	10	100	0	Normal	false	60	15	16	48	None	15	0	0	31	108	false	0	true	0	0	Normal	0.3	0	0	Normal	0.3	2550	0
756	Normal	true	0	0	76	0.2	false	2	1	0	1	false	Normal	7.0E-5	false	100	50	500	60	15	1000	10	100	0	Normal	false	60	15	16	48	None	15	0	0	51	108	false	0	true	0	0	Normal	0.3	0	0	Normal	0.3	2524	0
760	Normal	true	0	0	76	0.2	false	2	1	0	1	false	Normal	7.0E-5	false	100	50	500	60	15	1000	10	100	0	Normal	false	60	15	16	48	None	15	0	0	91	108	false	0	true	0	0	Normal	0.3	0	0	Normal	0.3	2187	0
758	Normal	true	0	0	76	0.2	false	2	1	0	1	false	Normal	7.0E-5	false	100	50	500	60	15	1000	10	100	0	Normal	false	60	15	16	48	None	15	0	0	71	108	false	0	true	0	0	Normal	0.3	0	0	Normal	0.3	2440	0
763	Normal	true	0	0	77	0.2	false	2	1	0	1	false	Normal	7.0E-5	false	100	50	500	60	15	1000	10	100	0	Normal	false	60	15	16	48	None	15	0	0	21	108	false	0	true	0	0	Normal	0.3	0	0	Normal	0.3	2576	0
757	Normal	true	0	0	76	0.2	false	2	1	0	1	false	Normal	7.0E-5	false	100	50	500	60	15	1000	10	100	0	Normal	false	60	15	16	48	None	15	0	0	61	108	false	0	true	0	0	Normal	0.3	0	0	Normal	0.3	2345	0
762	Normal	true	0	0	77	0.2	false	2	1	0	1	false	Normal	7.0E-5	false	100	50	500	60	15	1000	10	100	0	Normal	false	60	15	16	48	None	15	0	0	11	108	false	0	true	0	0	Normal	0.3	0	0	Normal	0.3	2415	0
769	Normal	true	0	0	77	0.2	false	2	1	0	1	false	Normal	7.0E-5	false	100	50	500	60	15	1000	10	100	0	Normal	false	60	15	16	48	None	15	0	0	81	108	false	0	true	0	0	Normal	0.3	0	0	Normal	0.3	1952	0
761	Normal	true	0	0	77	0.2	false	2	1	0	1	false	Normal	7.0E-5	false	100	50	500	60	15	1000	10	100	0	Normal	false	60	15	16	48	None	15	0	0	1	108	false	0	true	0	0	Normal	0.3	0	0	Normal	0.3	2409	0
765	Normal	true	0	0	77	0.2	false	2	1	0	1	false	Normal	7.0E-5	false	100	50	500	60	15	1000	10	100	0	Normal	false	60	15	16	48	None	15	0	0	41	108	false	0	true	0	0	Normal	0.3	0	0	Normal	0.3	2305	0
764	Normal	true	0	0	77	0.2	false	2	1	0	1	false	Normal	7.0E-5	false	100	50	500	60	15	1000	10	100	0	Normal	false	60	15	16	48	None	15	0	0	31	108	false	0	true	0	0	Normal	0.3	0	0	Normal	0.3	2574	0
766	Normal	true	0	0	77	0.2	false	2	1	0	1	false	Normal	7.0E-5	false	100	50	500	60	15	1000	10	100	0	Normal	false	60	15	16	48	None	15	0	0	51	108	false	0	true	0	0	Normal	0.3	0	0	Normal	0.3	2531	0
768	Normal	true	0	0	77	0.2	false	2	1	0	1	false	Normal	7.0E-5	false	100	50	500	60	15	1000	10	100	0	Normal	false	60	15	16	48	None	15	0	0	71	108	false	0	true	0	0	Normal	0.3	0	0	Normal	0.3	2777	0
772	Normal	true	0	0	78	0.2	false	2	1	0	1	false	Normal	7.0E-5	false	100	50	500	60	15	1000	10	100	0	Normal	false	60	15	16	48	None	15	0	0	11	108	false	0	true	0	0	Normal	0.3	0	0	Normal	0.3	2444	0
767	Normal	true	0	0	77	0.2	false	2	1	0	1	false	Normal	7.0E-5	false	100	50	500	60	15	1000	10	100	0	Normal	false	60	15	16	48	None	15	0	0	61	108	false	0	true	0	0	Normal	0.3	0	0	Normal	0.3	2345	0
770	Normal	true	0	0	77	0.2	false	2	1	0	1	false	Normal	7.0E-5	false	100	50	500	60	15	1000	10	100	0	Normal	false	60	15	16	48	None	15	0	0	91	108	false	0	true	0	0	Normal	0.3	0	0	Normal	0.3	2200	0
779	Normal	true	0	0	78	0.2	false	2	1	0	1	false	Normal	7.0E-5	false	100	50	500	60	15	1000	10	100	0	Normal	false	60	15	16	48	None	15	0	0	81	108	false	0	true	0	0	Normal	0.3	0	0	Normal	0.3	1975	0
776	Normal	true	0	0	78	0.2	false	2	1	0	1	false	Normal	7.0E-5	false	100	50	500	60	15	1000	10	100	0	Normal	false	60	15	16	48	None	15	0	0	51	108	false	0	true	0	0	Normal	0.3	0	0	Normal	0.3	2535	0
775	Normal	true	0	0	78	0.2	false	2	1	0	1	false	Normal	7.0E-5	false	100	50	500	60	15	1000	10	100	0	Normal	false	60	15	16	48	None	15	0	0	41	108	false	0	true	0	0	Normal	0.3	0	0	Normal	0.3	2306	0
773	Normal	true	0	0	78	0.2	false	2	1	0	1	false	Normal	7.0E-5	false	100	50	500	60	15	1000	10	100	0	Normal	false	60	15	16	48	None	15	0	0	21	108	false	0	true	0	0	Normal	0.3	0	0	Normal	0.3	2564	0
771	Normal	true	0	0	78	0.2	false	2	1	0	1	false	Normal	7.0E-5	false	100	50	500	60	15	1000	10	100	0	Normal	false	60	15	16	48	None	15	0	0	1	108	false	0	true	0	0	Normal	0.3	0	0	Normal	0.3	2426	0
774	Normal	true	0	0	78	0.2	false	2	1	0	1	false	Normal	7.0E-5	false	100	50	500	60	15	1000	10	100	0	Normal	false	60	15	16	48	None	15	0	0	31	108	false	0	true	0	0	Normal	0.3	0	0	Normal	0.3	2417	0
780	Normal	true	0	0	78	0.2	false	2	1	0	1	false	Normal	7.0E-5	false	100	50	500	60	15	1000	10	100	0	Normal	false	60	15	16	48	None	15	0	0	91	108	false	0	true	0	0	Normal	0.3	0	0	Normal	0.3	2196	0
777	Normal	true	0	0	78	0.2	false	2	1	0	1	false	Normal	7.0E-5	false	100	50	500	60	15	1000	10	100	0	Normal	false	60	15	16	48	None	15	0	0	61	108	false	0	true	0	0	Normal	0.3	0	0	Normal	0.3	2360	0
778	Normal	true	0	0	78	0.2	false	2	1	0	1	false	Normal	7.0E-5	false	100	50	500	60	15	1000	10	100	0	Normal	false	60	15	16	48	None	15	0	0	71	108	false	0	true	0	0	Normal	0.3	0	0	Normal	0.3	2548	0
782	Normal	true	0	0	79	0.2	false	2	1	0	1	false	Normal	7.0E-5	false	100	50	500	60	15	1000	10	100	0	Normal	false	60	15	16	48	None	15	0	0	11	108	false	0	true	0	0	Normal	0.3	0	0	Normal	0.3	2418	0
789	Normal	true	0	0	79	0.2	false	2	1	0	1	false	Normal	7.0E-5	false	100	50	500	60	15	1000	10	100	0	Normal	false	60	15	16	48	None	15	0	0	81	108	false	0	true	0	0	Normal	0.3	0	0	Normal	0.3	2008	0
781	Normal	true	0	0	79	0.2	false	2	1	0	1	false	Normal	7.0E-5	false	100	50	500	60	15	1000	10	100	0	Normal	false	60	15	16	48	None	15	0	0	1	108	false	0	true	0	0	Normal	0.3	0	0	Normal	0.3	2468	0
783	Normal	true	0	0	79	0.2	false	2	1	0	1	false	Normal	7.0E-5	false	100	50	500	60	15	1000	10	100	0	Normal	false	60	15	16	48	None	15	0	0	21	108	false	0	true	0	0	Normal	0.3	0	0	Normal	0.3	2557	0
786	Normal	true	0	0	79	0.2	false	2	1	0	1	false	Normal	7.0E-5	false	100	50	500	60	15	1000	10	100	0	Normal	false	60	15	16	48	None	15	0	0	51	108	false	0	true	0	0	Normal	0.3	0	0	Normal	0.3	2521	0
784	Normal	true	0	0	79	0.2	false	2	1	0	1	false	Normal	7.0E-5	false	100	50	500	60	15	1000	10	100	0	Normal	false	60	15	16	48	None	15	0	0	31	108	false	0	true	0	0	Normal	0.3	0	0	Normal	0.3	2411	0
785	Normal	true	0	0	79	0.2	false	2	1	0	1	false	Normal	7.0E-5	false	100	50	500	60	15	1000	10	100	0	Normal	false	60	15	16	48	None	15	0	0	41	108	false	0	true	0	0	Normal	0.3	0	0	Normal	0.3	2306	0
790	Normal	true	0	0	79	0.2	false	2	1	0	1	false	Normal	7.0E-5	false	100	50	500	60	15	1000	10	100	0	Normal	false	60	15	16	48	None	15	0	0	91	108	false	0	true	0	0	Normal	0.3	0	0	Normal	0.3	2186	0
788	Normal	true	0	0	79	0.2	false	2	1	0	1	false	Normal	7.0E-5	false	100	50	500	60	15	1000	10	100	0	Normal	false	60	15	16	48	None	15	0	0	71	108	false	0	true	0	0	Normal	0.3	0	0	Normal	0.3	2430	0
792	Normal	true	0	0	80	0.2	false	2	1	0	1	false	Normal	7.0E-5	false	100	50	500	60	15	1000	10	100	0	Normal	false	60	15	16	48	None	15	0	0	11	108	false	0	true	0	0	Normal	0.3	0	0	Normal	0.3	2412	0
791	Normal	true	0	0	80	0.2	false	2	1	0	1	false	Normal	7.0E-5	false	100	50	500	60	15	1000	10	100	0	Normal	false	60	15	16	48	None	15	0	0	1	108	false	0	true	0	0	Normal	0.3	0	0	Normal	0.3	2483	0
799	Normal	true	0	0	80	0.2	false	2	1	0	1	false	Normal	7.0E-5	false	100	50	500	60	15	1000	10	100	0	Normal	false	60	15	16	48	None	15	0	0	81	108	false	0	true	0	0	Normal	0.3	0	0	Normal	0.3	2010	0
796	Normal	true	0	0	80	0.2	false	2	1	0	1	false	Normal	7.0E-5	false	100	50	500	60	15	1000	10	100	0	Normal	false	60	15	16	48	None	15	0	0	51	108	false	0	true	0	0	Normal	0.3	0	0	Normal	0.3	2522	0
787	Normal	true	0	0	79	0.2	false	2	1	0	1	false	Normal	7.0E-5	false	100	50	500	60	15	1000	10	100	0	Normal	false	60	15	16	48	None	15	0	0	61	108	false	0	true	0	0	Normal	0.3	0	0	Normal	0.3	2355	0
793	Normal	true	0	0	80	0.2	false	2	1	0	1	false	Normal	7.0E-5	false	100	50	500	60	15	1000	10	100	0	Normal	false	60	15	16	48	None	15	0	0	21	108	false	0	true	0	0	Normal	0.3	0	0	Normal	0.3	2550	0
794	Normal	true	0	0	80	0.2	false	2	1	0	1	false	Normal	7.0E-5	false	100	50	500	60	15	1000	10	100	0	Normal	false	60	15	16	48	None	15	0	0	31	108	false	0	true	0	0	Normal	0.3	0	0	Normal	0.3	2586	0
795	Normal	true	0	0	80	0.2	false	2	1	0	1	false	Normal	7.0E-5	false	100	50	500	60	15	1000	10	100	0	Normal	false	60	15	16	48	None	15	0	0	41	108	false	0	true	0	0	Normal	0.3	0	0	Normal	0.3	2336	0
798	Normal	true	0	0	80	0.2	false	2	1	0	1	false	Normal	7.0E-5	false	100	50	500	60	15	1000	10	100	0	Normal	false	60	15	16	48	None	15	0	0	71	108	false	0	true	0	0	Normal	0.3	0	0	Normal	0.3	2436	0
797	Normal	true	0	0	80	0.2	false	2	1	0	1	false	Normal	7.0E-5	false	100	50	500	60	15	1000	10	100	0	Normal	false	60	15	16	48	None	15	0	0	61	108	false	0	true	0	0	Normal	0.3	0	0	Normal	0.3	2364	0
800	Normal	true	0	0	80	0.2	false	2	1	0	1	false	Normal	7.0E-5	false	100	50	500	60	15	1000	10	100	0	Normal	false	60	15	16	48	None	15	0	0	91	108	false	0	true	0	0	Normal	0.3	0	0	Normal	0.3	2210	0
802	Normal	true	0	0	81	0.2	false	2	1	0	1	false	Normal	7.0E-5	false	100	50	500	60	15	1000	10	100	0	Normal	false	60	15	16	48	None	15	0	0	11	108	false	0	true	0	0	Normal	0.3	0	0	Normal	0.3	2420	0
801	Normal	true	0	0	81	0.2	false	2	1	0	1	false	Normal	7.0E-5	false	100	50	500	60	15	1000	10	100	0	Normal	false	60	15	16	48	None	15	0	0	1	108	false	0	true	0	0	Normal	0.3	0	0	Normal	0.3	2485	0
803	Normal	true	0	0	81	0.2	false	2	1	0	1	false	Normal	7.0E-5	false	100	50	500	60	15	1000	10	100	0	Normal	false	60	15	16	48	None	15	0	0	21	108	false	0	true	0	0	Normal	0.3	0	0	Normal	0.3	2581	0
805	Normal	true	0	0	81	0.2	false	2	1	0	1	false	Normal	7.0E-5	false	100	50	500	60	15	1000	10	100	0	Normal	false	60	15	16	48	None	15	0	0	41	108	false	0	true	0	0	Normal	0.3	0	0	Normal	0.3	2348	0
806	Normal	true	0	0	81	0.2	false	2	1	0	1	false	Normal	7.0E-5	false	100	50	500	60	15	1000	10	100	0	Normal	false	60	15	16	48	None	15	0	0	51	108	false	0	true	0	0	Normal	0.3	0	0	Normal	0.3	2530	0
809	Normal	true	0	0	81	0.2	false	2	1	0	1	false	Normal	7.0E-5	false	100	50	500	60	15	1000	10	100	0	Normal	false	60	15	16	48	None	15	0	0	81	108	false	0	true	0	0	Normal	0.3	0	0	Normal	0.3	2030	0
804	Normal	true	0	0	81	0.2	false	2	1	0	1	false	Normal	7.0E-5	false	100	50	500	60	15	1000	10	100	0	Normal	false	60	15	16	48	None	15	0	0	31	108	false	0	true	0	0	Normal	0.3	0	0	Normal	0.3	2584	0
810	Normal	true	0	0	81	0.2	false	2	1	0	1	false	Normal	7.0E-5	false	100	50	500	60	15	1000	10	100	0	Normal	false	60	15	16	48	None	15	0	0	91	108	false	0	true	0	0	Normal	0.3	0	0	Normal	0.3	2225	0
812	Normal	true	0	0	82	0.2	false	2	1	0	1	false	Normal	7.0E-5	false	100	50	500	60	15	1000	10	100	0	Normal	false	60	15	16	48	None	15	0	0	11	108	false	0	true	0	0	Normal	0.3	0	0	Normal	0.3	2423	0
808	Normal	true	0	0	81	0.2	false	2	1	0	1	false	Normal	7.0E-5	false	100	50	500	60	15	1000	10	100	0	Normal	false	60	15	16	48	None	15	0	0	71	108	false	0	true	0	0	Normal	0.3	0	0	Normal	0.3	2739	0
807	Normal	true	0	0	81	0.2	false	2	1	0	1	false	Normal	7.0E-5	false	100	50	500	60	15	1000	10	100	0	Normal	false	60	15	16	48	None	15	0	0	61	108	false	0	true	0	0	Normal	0.3	0	0	Normal	0.3	2380	0
819	Normal	true	0	0	82	0.2	false	2	1	0	1	false	Normal	7.0E-5	false	100	50	500	60	15	1000	10	100	0	Normal	false	60	15	16	48	None	15	0	0	81	108	false	0	true	0	0	Normal	0.3	0	0	Normal	0.3	1997	0
816	Normal	true	0	0	82	0.2	false	2	1	0	1	false	Normal	7.0E-5	false	100	50	500	60	15	1000	10	100	0	Normal	false	60	15	16	48	None	15	0	0	51	108	false	0	true	0	0	Normal	0.3	0	0	Normal	0.3	2539	0
813	Normal	true	0	0	82	0.2	false	2	1	0	1	false	Normal	7.0E-5	false	100	50	500	60	15	1000	10	100	0	Normal	false	60	15	16	48	None	15	0	0	21	108	false	0	true	0	0	Normal	0.3	0	0	Normal	0.3	2588	0
814	Normal	true	0	0	82	0.2	false	2	1	0	1	false	Normal	7.0E-5	false	100	50	500	60	15	1000	10	100	0	Normal	false	60	15	16	48	None	15	0	0	31	108	false	0	true	0	0	Normal	0.3	0	0	Normal	0.3	2579	0
811	Normal	true	0	0	82	0.2	false	2	1	0	1	false	Normal	7.0E-5	false	100	50	500	60	15	1000	10	100	0	Normal	false	60	15	16	48	None	15	0	0	1	108	false	0	true	0	0	Normal	0.3	0	0	Normal	0.3	2506	0
815	Normal	true	0	0	82	0.2	false	2	1	0	1	false	Normal	7.0E-5	false	100	50	500	60	15	1000	10	100	0	Normal	false	60	15	16	48	None	15	0	0	41	108	false	0	true	0	0	Normal	0.3	0	0	Normal	0.3	2351	0
817	Normal	true	0	0	82	0.2	false	2	1	0	1	false	Normal	7.0E-5	false	100	50	500	60	15	1000	10	100	0	Normal	false	60	15	16	48	None	15	0	0	61	108	false	0	true	0	0	Normal	0.3	0	0	Normal	0.3	2389	0
822	Normal	true	0	0	83	0.2	false	2	1	0	1	false	Normal	7.0E-5	false	100	50	500	60	15	1000	10	100	0	Normal	false	60	15	16	48	None	15	0	0	11	108	false	0	true	0	0	Normal	0.3	0	0	Normal	0.3	2423	0
820	Normal	true	0	0	82	0.2	false	2	1	0	1	false	Normal	7.0E-5	false	100	50	500	60	15	1000	10	100	0	Normal	false	60	15	16	48	None	15	0	0	91	108	false	0	true	0	0	Normal	0.3	0	0	Normal	0.3	2221	0
818	Normal	true	0	0	82	0.2	false	2	1	0	1	false	Normal	7.0E-5	false	100	50	500	60	15	1000	10	100	0	Normal	false	60	15	16	48	None	15	0	0	71	108	false	0	true	0	0	Normal	0.3	0	0	Normal	0.3	2742	0
825	Normal	true	0	0	83	0.2	false	2	1	0	1	false	Normal	7.0E-5	false	100	50	500	60	15	1000	10	100	0	Normal	false	60	15	16	48	None	15	0	0	41	108	false	0	true	0	0	Normal	0.3	0	0	Normal	0.3	2351	0
823	Normal	true	0	0	83	0.2	false	2	1	0	1	false	Normal	7.0E-5	false	100	50	500	60	15	1000	10	100	0	Normal	false	60	15	16	48	None	15	0	0	21	108	false	0	true	0	0	Normal	0.3	0	0	Normal	0.3	2560	0
829	Normal	true	0	0	83	0.2	false	2	1	0	1	false	Normal	7.0E-5	false	100	50	500	60	15	1000	10	100	0	Normal	false	60	15	16	48	None	15	0	0	81	108	false	0	true	0	0	Normal	0.3	0	0	Normal	0.3	2034	0
821	Normal	true	0	0	83	0.2	false	2	1	0	1	false	Normal	7.0E-5	false	100	50	500	60	15	1000	10	100	0	Normal	false	60	15	16	48	None	15	0	0	1	108	false	0	true	0	0	Normal	0.3	0	0	Normal	0.3	2476	0
826	Normal	true	0	0	83	0.2	false	2	1	0	1	false	Normal	7.0E-5	false	100	50	500	60	15	1000	10	100	0	Normal	false	60	15	16	48	None	15	0	0	51	108	false	0	true	0	0	Normal	0.3	0	0	Normal	0.3	2516	0
824	Normal	true	0	0	83	0.2	false	2	1	0	1	false	Normal	7.0E-5	false	100	50	500	60	15	1000	10	100	0	Normal	false	60	15	16	48	None	15	0	0	31	108	false	0	true	0	0	Normal	0.3	0	0	Normal	0.3	2559	0
828	Normal	true	0	0	83	0.2	false	2	1	0	1	false	Normal	7.0E-5	false	100	50	500	60	15	1000	10	100	0	Normal	false	60	15	16	48	None	15	0	0	71	108	false	0	true	0	0	Normal	0.3	0	0	Normal	0.3	2688	0
827	Normal	true	0	0	83	0.2	false	2	1	0	1	false	Normal	7.0E-5	false	100	50	500	60	15	1000	10	100	0	Normal	false	60	15	16	48	None	15	0	0	61	108	false	0	true	0	0	Normal	0.3	0	0	Normal	0.3	2384	0
830	Normal	true	0	0	83	0.2	false	2	1	0	1	false	Normal	7.0E-5	false	100	50	500	60	15	1000	10	100	0	Normal	false	60	15	16	48	None	15	0	0	91	108	false	0	true	0	0	Normal	0.3	0	0	Normal	0.3	2220	0
839	Normal	true	0	0	84	0.2	false	2	1	0	1	false	Normal	7.0E-5	false	100	50	500	60	15	1000	10	100	0	Normal	false	60	15	16	48	None	15	0	0	81	108	false	0	true	0	0	Normal	0.3	0	0	Normal	0.3	2046	0
832	Normal	true	0	0	84	0.2	false	2	1	0	1	false	Normal	7.0E-5	false	100	50	500	60	15	1000	10	100	0	Normal	false	60	15	16	48	None	15	0	0	11	108	false	0	true	0	0	Normal	0.3	0	0	Normal	0.3	2429	0
836	Normal	true	0	0	84	0.2	false	2	1	0	1	false	Normal	7.0E-5	false	100	50	500	60	15	1000	10	100	0	Normal	false	60	15	16	48	None	15	0	0	51	108	false	0	true	0	0	Normal	0.3	0	0	Normal	0.3	2527	0
833	Normal	true	0	0	84	0.2	false	2	1	0	1	false	Normal	7.0E-5	false	100	50	500	60	15	1000	10	100	0	Normal	false	60	15	16	48	None	15	0	0	21	108	false	0	true	0	0	Normal	0.3	0	0	Normal	0.3	2604	0
835	Normal	true	0	0	84	0.2	false	2	1	0	1	false	Normal	7.0E-5	false	100	50	500	60	15	1000	10	100	0	Normal	false	60	15	16	48	None	15	0	0	41	108	false	0	true	0	0	Normal	0.3	0	0	Normal	0.3	2366	0
831	Normal	true	0	0	84	0.2	false	2	1	0	1	false	Normal	7.0E-5	false	100	50	500	60	15	1000	10	100	0	Normal	false	60	15	16	48	None	15	0	0	1	108	false	0	true	0	0	Normal	0.3	0	0	Normal	0.3	2514	0
838	Normal	true	0	0	84	0.2	false	2	1	0	1	false	Normal	7.0E-5	false	100	50	500	60	15	1000	10	100	0	Normal	false	60	15	16	48	None	15	0	0	71	108	false	0	true	0	0	Normal	0.3	0	0	Normal	0.3	2557	0
834	Normal	true	0	0	84	0.2	false	2	1	0	1	false	Normal	7.0E-5	false	100	50	500	60	15	1000	10	100	0	Normal	false	60	15	16	48	None	15	0	0	31	108	false	0	true	0	0	Normal	0.3	0	0	Normal	0.3	2550	0
837	Normal	true	0	0	84	0.2	false	2	1	0	1	false	Normal	7.0E-5	false	100	50	500	60	15	1000	10	100	0	Normal	false	60	15	16	48	None	15	0	0	61	108	false	0	true	0	0	Normal	0.3	0	0	Normal	0.3	2414	0
841	Normal	true	0	0	85	0.2	false	2	1	0	1	false	Normal	7.0E-5	false	100	50	500	60	15	1000	10	100	0	Normal	false	60	15	16	48	None	15	0	0	1	108	false	0	true	0	0	Normal	0.3	0	0	Normal	0.3	2497	0
840	Normal	true	0	0	84	0.2	false	2	1	0	1	false	Normal	7.0E-5	false	100	50	500	60	15	1000	10	100	0	Normal	false	60	15	16	48	None	15	0	0	91	108	false	0	true	0	0	Normal	0.3	0	0	Normal	0.3	2212	0
842	Normal	true	0	0	85	0.2	false	2	1	0	1	false	Normal	7.0E-5	false	100	50	500	60	15	1000	10	100	0	Normal	false	60	15	16	48	None	15	0	0	11	108	false	0	true	0	0	Normal	0.3	0	0	Normal	0.3	2434	0
843	Normal	true	0	0	85	0.2	false	2	1	0	1	false	Normal	7.0E-5	false	100	50	500	60	15	1000	10	100	0	Normal	false	60	15	16	48	None	15	0	0	21	108	false	0	true	0	0	Normal	0.3	0	0	Normal	0.3	2600	0
844	Normal	true	0	0	85	0.2	false	2	1	0	1	false	Normal	7.0E-5	false	100	50	500	60	15	1000	10	100	0	Normal	false	60	15	16	48	None	15	0	0	31	108	false	0	true	0	0	Normal	0.3	0	0	Normal	0.3	2536	0
845	Normal	true	0	0	85	0.2	false	2	1	0	1	false	Normal	7.0E-5	false	100	50	500	60	15	1000	10	100	0	Normal	false	60	15	16	48	None	15	0	0	41	108	false	0	true	0	0	Normal	0.3	0	0	Normal	0.3	2366	0
846	Normal	true	0	0	85	0.2	false	2	1	0	1	false	Normal	7.0E-5	false	100	50	500	60	15	1000	10	100	0	Normal	false	60	15	16	48	None	15	0	0	51	108	false	0	true	0	0	Normal	0.3	0	0	Normal	0.3	2545	0
849	Normal	true	0	0	85	0.2	false	2	1	0	1	false	Normal	7.0E-5	false	100	50	500	60	15	1000	10	100	0	Normal	false	60	15	16	48	None	15	0	0	81	108	false	0	true	0	0	Normal	0.3	0	0	Normal	0.3	2044	0
848	Normal	true	0	0	85	0.2	false	2	1	0	1	false	Normal	7.0E-5	false	100	50	500	60	15	1000	10	100	0	Normal	false	60	15	16	48	None	15	0	0	71	108	false	0	true	0	0	Normal	0.3	0	0	Normal	0.3	2730	0
847	Normal	true	0	0	85	0.2	false	2	1	0	1	false	Normal	7.0E-5	false	100	50	500	60	15	1000	10	100	0	Normal	false	60	15	16	48	None	15	0	0	61	108	false	0	true	0	0	Normal	0.3	0	0	Normal	0.3	2411	0
852	Normal	true	0	0	86	0.2	false	2	1	0	1	false	Normal	7.0E-5	false	100	50	500	60	15	1000	10	100	0	Normal	false	60	15	16	48	None	15	0	0	11	108	false	0	true	0	0	Normal	0.3	0	0	Normal	0.3	2445	0
850	Normal	true	0	0	85	0.2	false	2	1	0	1	false	Normal	7.0E-5	false	100	50	500	60	15	1000	10	100	0	Normal	false	60	15	16	48	None	15	0	0	91	108	false	0	true	0	0	Normal	0.3	0	0	Normal	0.3	2228	0
859	Normal	true	0	0	86	0.2	false	2	1	0	1	false	Normal	7.0E-5	false	100	50	500	60	15	1000	10	100	0	Normal	false	60	15	16	48	None	15	0	0	81	108	false	0	true	0	0	Normal	0.3	0	0	Normal	0.3	2064	0
853	Normal	true	0	0	86	0.2	false	2	1	0	1	false	Normal	7.0E-5	false	100	50	500	60	15	1000	10	100	0	Normal	false	60	15	16	48	None	15	0	0	21	108	false	0	true	0	0	Normal	0.3	0	0	Normal	0.3	2627	0
851	Normal	true	0	0	86	0.2	false	2	1	0	1	false	Normal	7.0E-5	false	100	50	500	60	15	1000	10	100	0	Normal	false	60	15	16	48	None	15	0	0	1	108	false	0	true	0	0	Normal	0.3	0	0	Normal	0.3	2498	0
856	Normal	true	0	0	86	0.2	false	2	1	0	1	false	Normal	7.0E-5	false	100	50	500	60	15	1000	10	100	0	Normal	false	60	15	16	48	None	15	0	0	51	108	false	0	true	0	0	Normal	0.3	0	0	Normal	0.3	2555	0
854	Normal	true	0	0	86	0.2	false	2	1	0	1	false	Normal	7.0E-5	false	100	50	500	60	15	1000	10	100	0	Normal	false	60	15	16	48	None	15	0	0	31	108	false	0	true	0	0	Normal	0.3	0	0	Normal	0.3	2556	0
855	Normal	true	0	0	86	0.2	false	2	1	0	1	false	Normal	7.0E-5	false	100	50	500	60	15	1000	10	100	0	Normal	false	60	15	16	48	None	15	0	0	41	108	false	0	true	0	0	Normal	0.3	0	0	Normal	0.3	2360	0
858	Normal	true	0	0	86	0.2	false	2	1	0	1	false	Normal	7.0E-5	false	100	50	500	60	15	1000	10	100	0	Normal	false	60	15	16	48	None	15	0	0	71	108	false	0	true	0	0	Normal	0.3	0	0	Normal	0.3	2754	0
857	Normal	true	0	0	86	0.2	false	2	1	0	1	false	Normal	7.0E-5	false	100	50	500	60	15	1000	10	100	0	Normal	false	60	15	16	48	None	15	0	0	61	108	false	0	true	0	0	Normal	0.3	0	0	Normal	0.3	2417	0
866	Normal	true	0	0	87	0.2	false	2	1	0	1	false	Normal	7.0E-5	false	100	50	500	60	15	1000	10	100	0	Normal	false	60	15	16	48	None	15	0	0	51	108	false	0	true	0	0	Normal	0.3	0	0	Normal	0.3	2568	0
862	Normal	true	0	0	87	0.2	false	2	1	0	1	false	Normal	7.0E-5	false	100	50	500	60	15	1000	10	100	0	Normal	false	60	15	16	48	None	15	0	0	11	108	false	0	true	0	0	Normal	0.3	0	0	Normal	0.3	2441	0
869	Normal	true	0	0	87	0.2	false	2	1	0	1	false	Normal	7.0E-5	false	100	50	500	60	15	1000	10	100	0	Normal	false	60	15	16	48	None	15	0	0	81	108	false	0	true	0	0	Normal	0.3	0	0	Normal	0.3	2063	0
860	Normal	true	0	0	86	0.2	false	2	1	0	1	false	Normal	7.0E-5	false	100	50	500	60	15	1000	10	100	0	Normal	false	60	15	16	48	None	15	0	0	91	108	false	0	true	0	0	Normal	0.3	0	0	Normal	0.3	2242	0
863	Normal	true	0	0	87	0.2	false	2	1	0	1	false	Normal	7.0E-5	false	100	50	500	60	15	1000	10	100	0	Normal	false	60	15	16	48	None	15	0	0	21	108	false	0	true	0	0	Normal	0.3	0	0	Normal	0.3	2604	0
864	Normal	true	0	0	87	0.2	false	2	1	0	1	false	Normal	7.0E-5	false	100	50	500	60	15	1000	10	100	0	Normal	false	60	15	16	48	None	15	0	0	31	108	false	0	true	0	0	Normal	0.3	0	0	Normal	0.3	2588	0
861	Normal	true	0	0	87	0.2	false	2	1	0	1	false	Normal	7.0E-5	false	100	50	500	60	15	1000	10	100	0	Normal	false	60	15	16	48	None	15	0	0	1	108	false	0	true	0	0	Normal	0.3	0	0	Normal	0.3	2454	0
865	Normal	true	0	0	87	0.2	false	2	1	0	1	false	Normal	7.0E-5	false	100	50	500	60	15	1000	10	100	0	Normal	false	60	15	16	48	None	15	0	0	41	108	false	0	true	0	0	Normal	0.3	0	0	Normal	0.3	2356	0
868	Normal	true	0	0	87	0.2	false	2	1	0	1	false	Normal	7.0E-5	false	100	50	500	60	15	1000	10	100	0	Normal	false	60	15	16	48	None	15	0	0	71	108	false	0	true	0	0	Normal	0.3	0	0	Normal	0.3	2740	0
870	Normal	true	0	0	87	0.2	false	2	1	0	1	false	Normal	7.0E-5	false	100	50	500	60	15	1000	10	100	0	Normal	false	60	15	16	48	None	15	0	0	91	108	false	0	true	0	0	Normal	0.3	0	0	Normal	0.3	2247	0
867	Normal	true	0	0	87	0.2	false	2	1	0	1	false	Normal	7.0E-5	false	100	50	500	60	15	1000	10	100	0	Normal	false	60	15	16	48	None	15	0	0	61	108	false	0	true	0	0	Normal	0.3	0	0	Normal	0.3	2440	0
873	Normal	true	0	0	88	0.2	false	2	1	0	1	false	Normal	7.0E-5	false	100	50	500	60	15	1000	10	100	0	Normal	false	60	15	16	48	None	15	0	0	21	108	false	0	true	0	0	Normal	0.3	0	0	Normal	0.3	2612	0
871	Normal	true	0	0	88	0.2	false	2	1	0	1	false	Normal	7.0E-5	false	100	50	500	60	15	1000	10	100	0	Normal	false	60	15	16	48	None	15	0	0	1	108	false	0	true	0	0	Normal	0.3	0	0	Normal	0.3	2463	0
872	Normal	true	0	0	88	0.2	false	2	1	0	1	false	Normal	7.0E-5	false	100	50	500	60	15	1000	10	100	0	Normal	false	60	15	16	48	None	15	0	0	11	108	false	0	true	0	0	Normal	0.3	0	0	Normal	0.3	2454	0
879	Normal	true	0	0	88	0.2	false	2	1	0	1	false	Normal	7.0E-5	false	100	50	500	60	15	1000	10	100	0	Normal	false	60	15	16	48	None	15	0	0	81	108	false	0	true	0	0	Normal	0.3	0	0	Normal	0.3	2071	0
875	Normal	true	0	0	88	0.2	false	2	1	0	1	false	Normal	7.0E-5	false	100	50	500	60	15	1000	10	100	0	Normal	false	60	15	16	48	None	15	0	0	41	108	false	0	true	0	0	Normal	0.3	0	0	Normal	0.3	2463	0
876	Normal	true	0	0	88	0.2	false	2	1	0	1	false	Normal	7.0E-5	false	100	50	500	60	15	1000	10	100	0	Normal	false	60	15	16	48	None	15	0	0	51	108	false	0	true	0	0	Normal	0.3	0	0	Normal	0.3	2566	0
874	Normal	true	0	0	88	0.2	false	2	1	0	1	false	Normal	7.0E-5	false	100	50	500	60	15	1000	10	100	0	Normal	false	60	15	16	48	None	15	0	0	31	108	false	0	true	0	0	Normal	0.3	0	0	Normal	0.3	2565	0
880	Normal	true	0	0	88	0.2	false	2	1	0	1	false	Normal	7.0E-5	false	100	50	500	60	15	1000	10	100	0	Normal	false	60	15	16	48	None	15	0	0	91	108	false	0	true	0	0	Normal	0.3	0	0	Normal	0.3	2257	0
877	Normal	true	0	0	88	0.2	false	2	1	0	1	false	Normal	7.0E-5	false	100	50	500	60	15	1000	10	100	0	Normal	false	60	15	16	48	None	15	0	0	61	108	false	0	true	0	0	Normal	0.3	0	0	Normal	0.3	2435	0
882	Normal	true	0	0	89	0.2	false	2	1	0	1	false	Normal	7.0E-5	false	100	50	500	60	15	1000	10	100	0	Normal	false	60	15	16	48	None	15	0	0	11	108	false	0	true	0	0	Normal	0.3	0	0	Normal	0.3	2456	0
878	Normal	true	0	0	88	0.2	false	2	1	0	1	false	Normal	7.0E-5	false	100	50	500	60	15	1000	10	100	0	Normal	false	60	15	16	48	None	15	0	0	71	108	false	0	true	0	0	Normal	0.3	0	0	Normal	0.3	2526	0
889	Normal	true	0	0	89	0.2	false	2	1	0	1	false	Normal	7.0E-5	false	100	50	500	60	15	1000	10	100	0	Normal	false	60	15	16	48	None	15	0	0	81	108	false	0	true	0	0	Normal	0.3	0	0	Normal	0.3	2066	0
881	Normal	true	0	0	89	0.2	false	2	1	0	1	false	Normal	7.0E-5	false	100	50	500	60	15	1000	10	100	0	Normal	false	60	15	16	48	None	15	0	0	1	108	false	0	true	0	0	Normal	0.3	0	0	Normal	0.3	2822	0
883	Normal	true	0	0	89	0.2	false	2	1	0	1	false	Normal	7.0E-5	false	100	50	500	60	15	1000	10	100	0	Normal	false	60	15	16	48	None	15	0	0	21	108	false	0	true	0	0	Normal	0.3	0	0	Normal	0.3	2598	0
884	Normal	true	0	0	89	0.2	false	2	1	0	1	false	Normal	7.0E-5	false	100	50	500	60	15	1000	10	100	0	Normal	false	60	15	16	48	None	15	0	0	31	108	false	0	true	0	0	Normal	0.3	0	0	Normal	0.3	2578	0
886	Normal	true	0	0	89	0.2	false	2	1	0	1	false	Normal	7.0E-5	false	100	50	500	60	15	1000	10	100	0	Normal	false	60	15	16	48	None	15	0	0	51	108	false	0	true	0	0	Normal	0.3	0	0	Normal	0.3	2560	0
892	Normal	true	0	0	90	0.2	false	2	1	0	1	false	Normal	7.0E-5	false	100	50	500	60	15	1000	10	100	0	Normal	false	60	15	16	48	None	15	0	0	11	108	false	0	true	0	0	Normal	0.3	0	0	Normal	0.3	2466	0
885	Normal	true	0	0	89	0.2	false	2	1	0	1	false	Normal	7.0E-5	false	100	50	500	60	15	1000	10	100	0	Normal	false	60	15	16	48	None	15	0	0	41	108	false	0	true	0	0	Normal	0.3	0	0	Normal	0.3	2459	0
888	Normal	true	0	0	89	0.2	false	2	1	0	1	false	Normal	7.0E-5	false	100	50	500	60	15	1000	10	100	0	Normal	false	60	15	16	48	None	15	0	0	71	108	false	0	true	0	0	Normal	0.3	0	0	Normal	0.3	2521	0
893	Normal	true	0	0	90	0.2	false	2	1	0	1	false	Normal	7.0E-5	false	100	50	500	60	15	1000	10	100	0	Normal	false	60	15	16	48	None	15	0	0	21	108	false	0	true	0	0	Normal	0.3	0	0	Normal	0.3	2602	0
899	Normal	true	0	0	90	0.2	false	2	1	0	1	false	Normal	7.0E-5	false	100	50	500	60	15	1000	10	100	0	Normal	false	60	15	16	48	None	15	0	0	81	108	false	0	true	0	0	Normal	0.3	0	0	Normal	0.3	2082	0
894	Normal	true	0	0	90	0.2	false	2	1	0	1	false	Normal	7.0E-5	false	100	50	500	60	15	1000	10	100	0	Normal	false	60	15	16	48	None	15	0	0	31	108	false	0	true	0	0	Normal	0.3	0	0	Normal	0.3	2573	0
890	Normal	true	0	0	89	0.2	false	2	1	0	1	false	Normal	7.0E-5	false	100	50	500	60	15	1000	10	100	0	Normal	false	60	15	16	48	None	15	0	0	91	108	false	0	true	0	0	Normal	0.3	0	0	Normal	0.3	2212	0
891	Normal	true	0	0	90	0.2	false	2	1	0	1	false	Normal	7.0E-5	false	100	50	500	60	15	1000	10	100	0	Normal	false	60	15	16	48	None	15	0	0	1	108	false	0	true	0	0	Normal	0.3	0	0	Normal	0.3	2826	0
895	Normal	true	0	0	90	0.2	false	2	1	0	1	false	Normal	7.0E-5	false	100	50	500	60	15	1000	10	100	0	Normal	false	60	15	16	48	None	15	0	0	41	108	false	0	true	0	0	Normal	0.3	0	0	Normal	0.3	2445	0
887	Normal	true	0	0	89	0.2	false	2	1	0	1	false	Normal	7.0E-5	false	100	50	500	60	15	1000	10	100	0	Normal	false	60	15	16	48	None	15	0	0	61	108	false	0	true	0	0	Normal	0.3	0	0	Normal	0.3	2430	0
896	Normal	true	0	0	90	0.2	false	2	1	0	1	false	Normal	7.0E-5	false	100	50	500	60	15	1000	10	100	0	Normal	false	60	15	16	48	None	15	0	0	51	108	false	0	true	0	0	Normal	0.3	0	0	Normal	0.3	2570	0
898	Normal	true	0	0	90	0.2	false	2	1	0	1	false	Normal	7.0E-5	false	100	50	500	60	15	1000	10	100	0	Normal	false	60	15	16	48	None	15	0	0	71	108	false	0	true	0	0	Normal	0.3	0	0	Normal	0.3	2509	0
900	Normal	true	0	0	90	0.2	false	2	1	0	1	false	Normal	7.0E-5	false	100	50	500	60	15	1000	10	100	0	Normal	false	60	15	16	48	None	15	0	0	91	108	false	0	true	0	0	Normal	0.3	0	0	Normal	0.3	2247	0
901	Normal	true	0	0	91	0.2	false	2	1	0	1	false	Normal	7.0E-5	false	100	50	500	60	15	1000	10	100	0	Normal	false	60	15	16	48	None	15	0	0	1	108	false	0	true	0	0	Normal	0.3	0	0	Normal	0.3	2837	0
897	Normal	true	0	0	90	0.2	false	2	1	0	1	false	Normal	7.0E-5	false	100	50	500	60	15	1000	10	100	0	Normal	false	60	15	16	48	None	15	0	0	61	108	false	0	true	0	0	Normal	0.3	0	0	Normal	0.3	2434	0
902	Normal	true	0	0	91	0.2	false	2	1	0	1	false	Normal	7.0E-5	false	100	50	500	60	15	1000	10	100	0	Normal	false	60	15	16	48	None	15	0	0	11	108	false	0	true	0	0	Normal	0.3	0	0	Normal	0.3	2464	0
903	Normal	true	0	0	91	0.2	false	2	1	0	1	false	Normal	7.0E-5	false	100	50	500	60	15	1000	10	100	0	Normal	false	60	15	16	48	None	15	0	0	21	108	false	0	true	0	0	Normal	0.3	0	0	Normal	0.3	2602	0
904	Normal	true	0	0	91	0.2	false	2	1	0	1	false	Normal	7.0E-5	false	100	50	500	60	15	1000	10	100	0	Normal	false	60	15	16	48	None	15	0	0	31	108	false	0	true	0	0	Normal	0.3	0	0	Normal	0.3	2606	0
905	Normal	true	0	0	91	0.2	false	2	1	0	1	false	Normal	7.0E-5	false	100	50	500	60	15	1000	10	100	0	Normal	false	60	15	16	48	None	15	0	0	41	108	false	0	true	0	0	Normal	0.3	0	0	Normal	0.3	2424	0
909	Normal	true	0	0	91	0.2	false	2	1	0	1	false	Normal	7.0E-5	false	100	50	500	60	15	1000	10	100	0	Normal	false	60	15	16	48	None	15	0	0	81	108	false	0	true	0	0	Normal	0.3	0	0	Normal	0.3	2078	0
906	Normal	true	0	0	91	0.2	false	2	1	0	1	false	Normal	7.0E-5	false	100	50	500	60	15	1000	10	100	0	Normal	false	60	15	16	48	None	15	0	0	51	108	false	0	true	0	0	Normal	0.3	0	0	Normal	0.3	2579	0
919	Normal	true	0	0	92	0.2	false	2	1	0	1	false	Normal	7.0E-5	false	100	50	500	60	15	1000	10	100	0	Normal	false	60	15	16	48	None	15	0	0	81	108	false	0	true	0	0	Normal	0.3	0	0	Normal	0.3	2081	0
908	Normal	true	0	0	91	0.2	false	2	1	0	1	false	Normal	7.0E-5	false	100	50	500	60	15	1000	10	100	0	Normal	false	60	15	16	48	None	15	0	0	71	108	false	0	true	0	0	Normal	0.3	0	0	Normal	0.3	2536	0
913	Normal	true	0	0	92	0.2	false	2	1	0	1	false	Normal	7.0E-5	false	100	50	500	60	15	1000	10	100	0	Normal	false	60	15	16	48	None	15	0	0	21	108	false	0	true	0	0	Normal	0.3	0	0	Normal	0.3	2603	0
916	Normal	true	0	0	92	0.2	false	2	1	0	1	false	Normal	7.0E-5	false	100	50	500	60	15	1000	10	100	0	Normal	false	60	15	16	48	None	15	0	0	51	108	false	0	true	0	0	Normal	0.3	0	0	Normal	0.3	2572	0
907	Normal	true	0	0	91	0.2	false	2	1	0	1	false	Normal	7.0E-5	false	100	50	500	60	15	1000	10	100	0	Normal	false	60	15	16	48	None	15	0	0	61	108	false	0	true	0	0	Normal	0.3	0	0	Normal	0.3	2467	0
911	Normal	true	0	0	92	0.2	false	2	1	0	1	false	Normal	7.0E-5	false	100	50	500	60	15	1000	10	100	0	Normal	false	60	15	16	48	None	15	0	0	1	108	false	0	true	0	0	Normal	0.3	0	0	Normal	0.3	2837	0
915	Normal	true	0	0	92	0.2	false	2	1	0	1	false	Normal	7.0E-5	false	100	50	500	60	15	1000	10	100	0	Normal	false	60	15	16	48	None	15	0	0	41	108	false	0	true	0	0	Normal	0.3	0	0	Normal	0.3	2452	0
910	Normal	true	0	0	91	0.2	false	2	1	0	1	false	Normal	7.0E-5	false	100	50	500	60	15	1000	10	100	0	Normal	false	60	15	16	48	None	15	0	0	91	108	false	0	true	0	0	Normal	0.3	0	0	Normal	0.3	2246	0
912	Normal	true	0	0	92	0.2	false	2	1	0	1	false	Normal	7.0E-5	false	100	50	500	60	15	1000	10	100	0	Normal	false	60	15	16	48	None	15	0	0	11	108	false	0	true	0	0	Normal	0.3	0	0	Normal	0.3	2469	0
914	Normal	true	0	0	92	0.2	false	2	1	0	1	false	Normal	7.0E-5	false	100	50	500	60	15	1000	10	100	0	Normal	false	60	15	16	48	None	15	0	0	31	108	false	0	true	0	0	Normal	0.3	0	0	Normal	0.3	2613	0
918	Normal	true	0	0	92	0.2	false	2	1	0	1	false	Normal	7.0E-5	false	100	50	500	60	15	1000	10	100	0	Normal	false	60	15	16	48	None	15	0	0	71	108	false	0	true	0	0	Normal	0.3	0	0	Normal	0.3	2517	0
917	Normal	true	0	0	92	0.2	false	2	1	0	1	false	Normal	7.0E-5	false	100	50	500	60	15	1000	10	100	0	Normal	false	60	15	16	48	None	15	0	0	61	108	false	0	true	0	0	Normal	0.3	0	0	Normal	0.3	2485	0
920	Normal	true	0	0	92	0.2	false	2	1	0	1	false	Normal	7.0E-5	false	100	50	500	60	15	1000	10	100	0	Normal	false	60	15	16	48	None	15	0	0	91	108	false	0	true	0	0	Normal	0.3	0	0	Normal	0.3	2270	0
922	Normal	true	0	0	93	0.2	false	2	1	0	1	false	Normal	7.0E-5	false	100	50	500	60	15	1000	10	100	0	Normal	false	60	15	16	48	None	15	0	0	11	108	false	0	true	0	0	Normal	0.3	0	0	Normal	0.3	2475	0
926	Normal	true	0	0	93	0.2	false	2	1	0	1	false	Normal	7.0E-5	false	100	50	500	60	15	1000	10	100	0	Normal	false	60	15	16	48	None	15	0	0	51	108	false	0	true	0	0	Normal	0.3	0	0	Normal	0.3	2573	0
929	Normal	true	0	0	93	0.2	false	2	1	0	1	false	Normal	7.0E-5	false	100	50	500	60	15	1000	10	100	0	Normal	false	60	15	16	48	None	15	0	0	81	108	false	0	true	0	0	Normal	0.3	0	0	Normal	0.3	2107	0
921	Normal	true	0	0	93	0.2	false	2	1	0	1	false	Normal	7.0E-5	false	100	50	500	60	15	1000	10	100	0	Normal	false	60	15	16	48	None	15	0	0	1	108	false	0	true	0	0	Normal	0.3	0	0	Normal	0.3	2861	0
924	Normal	true	0	0	93	0.2	false	2	1	0	1	false	Normal	7.0E-5	false	100	50	500	60	15	1000	10	100	0	Normal	false	60	15	16	48	None	15	0	0	31	108	false	0	true	0	0	Normal	0.3	0	0	Normal	0.3	2603	0
923	Normal	true	0	0	93	0.2	false	2	1	0	1	false	Normal	7.0E-5	false	100	50	500	60	15	1000	10	100	0	Normal	false	60	15	16	48	None	15	0	0	21	108	false	0	true	0	0	Normal	0.3	0	0	Normal	0.3	2597	0
925	Normal	true	0	0	93	0.2	false	2	1	0	1	false	Normal	7.0E-5	false	100	50	500	60	15	1000	10	100	0	Normal	false	60	15	16	48	None	15	0	0	41	108	false	0	true	0	0	Normal	0.3	0	0	Normal	0.3	2451	0
928	Normal	true	0	0	93	0.2	false	2	1	0	1	false	Normal	7.0E-5	false	100	50	500	60	15	1000	10	100	0	Normal	false	60	15	16	48	None	15	0	0	71	108	false	0	true	0	0	Normal	0.3	0	0	Normal	0.3	2585	0
930	Normal	true	0	0	93	0.2	false	2	1	0	1	false	Normal	7.0E-5	false	100	50	500	60	15	1000	10	100	0	Normal	false	60	15	16	48	None	15	0	0	91	108	false	0	true	0	0	Normal	0.3	0	0	Normal	0.3	2250	0
927	Normal	true	0	0	93	0.2	false	2	1	0	1	false	Normal	7.0E-5	false	100	50	500	60	15	1000	10	100	0	Normal	false	60	15	16	48	None	15	0	0	61	108	false	0	true	0	0	Normal	0.3	0	0	Normal	0.3	2477	0
931	Normal	true	0	0	94	0.2	false	2	1	0	1	false	Normal	7.0E-5	false	100	50	500	60	15	1000	10	100	0	Normal	false	60	15	16	48	None	15	0	0	1	108	false	0	true	0	0	Normal	0.3	0	0	Normal	0.3	2877	0
939	Normal	true	0	0	94	0.2	false	2	1	0	1	false	Normal	7.0E-5	false	100	50	500	60	15	1000	10	100	0	Normal	false	60	15	16	48	None	15	0	0	81	108	false	0	true	0	0	Normal	0.3	0	0	Normal	0.3	2101	0
932	Normal	true	0	0	94	0.2	false	2	1	0	1	false	Normal	7.0E-5	false	100	50	500	60	15	1000	10	100	0	Normal	false	60	15	16	48	None	15	0	0	11	108	false	0	true	0	0	Normal	0.3	0	0	Normal	0.3	2483	0
935	Normal	true	0	0	94	0.2	false	2	1	0	1	false	Normal	7.0E-5	false	100	50	500	60	15	1000	10	100	0	Normal	false	60	15	16	48	None	15	0	0	41	108	false	0	true	0	0	Normal	0.3	0	0	Normal	0.3	2446	0
933	Normal	true	0	0	94	0.2	false	2	1	0	1	false	Normal	7.0E-5	false	100	50	500	60	15	1000	10	100	0	Normal	false	60	15	16	48	None	15	0	0	21	108	false	0	true	0	0	Normal	0.3	0	0	Normal	0.3	2607	0
934	Normal	true	0	0	94	0.2	false	2	1	0	1	false	Normal	7.0E-5	false	100	50	500	60	15	1000	10	100	0	Normal	false	60	15	16	48	None	15	0	0	31	108	false	0	true	0	0	Normal	0.3	0	0	Normal	0.3	2619	0
938	Normal	true	0	0	94	0.2	false	2	1	0	1	false	Normal	7.0E-5	false	100	50	500	60	15	1000	10	100	0	Normal	false	60	15	16	48	None	15	0	0	71	108	false	0	true	0	0	Normal	0.3	0	0	Normal	0.3	2808	0
936	Normal	true	0	0	94	0.2	false	2	1	0	1	false	Normal	7.0E-5	false	100	50	500	60	15	1000	10	100	0	Normal	false	60	15	16	48	None	15	0	0	51	108	false	0	true	0	0	Normal	0.3	0	0	Normal	0.3	2580	0
941	Normal	true	0	0	95	0.2	false	2	1	0	1	false	Normal	7.0E-5	false	100	50	500	60	15	1000	10	100	0	Normal	false	60	15	16	48	None	15	0	0	1	108	false	0	true	0	0	Normal	0.3	0	0	Normal	0.3	2878	0
937	Normal	true	0	0	94	0.2	false	2	1	0	1	false	Normal	7.0E-5	false	100	50	500	60	15	1000	10	100	0	Normal	false	60	15	16	48	None	15	0	0	61	108	false	0	true	0	0	Normal	0.3	0	0	Normal	0.3	2501	0
949	Normal	true	0	0	95	0.2	false	2	1	0	1	false	Normal	7.0E-5	false	100	50	500	60	15	1000	10	100	0	Normal	false	60	15	16	48	None	15	0	0	81	108	false	0	true	0	0	Normal	0.3	0	0	Normal	0.3	2127	0
940	Normal	true	0	0	94	0.2	false	2	1	0	1	false	Normal	7.0E-5	false	100	50	500	60	15	1000	10	100	0	Normal	false	60	15	16	48	None	15	0	0	91	108	false	0	true	0	0	Normal	0.3	0	0	Normal	0.3	2245	0
946	Normal	true	0	0	95	0.2	false	2	1	0	1	false	Normal	7.0E-5	false	100	50	500	60	15	1000	10	100	0	Normal	false	60	15	16	48	None	15	0	0	51	108	false	0	true	0	0	Normal	0.3	0	0	Normal	0.3	2593	0
945	Normal	true	0	0	95	0.2	false	2	1	0	1	false	Normal	7.0E-5	false	100	50	500	60	15	1000	10	100	0	Normal	false	60	15	16	48	None	15	0	0	41	108	false	0	true	0	0	Normal	0.3	0	0	Normal	0.3	2451	0
943	Normal	true	0	0	95	0.2	false	2	1	0	1	false	Normal	7.0E-5	false	100	50	500	60	15	1000	10	100	0	Normal	false	60	15	16	48	None	15	0	0	21	108	false	0	true	0	0	Normal	0.3	0	0	Normal	0.3	2600	0
942	Normal	true	0	0	95	0.2	false	2	1	0	1	false	Normal	7.0E-5	false	100	50	500	60	15	1000	10	100	0	Normal	false	60	15	16	48	None	15	0	0	11	108	false	0	true	0	0	Normal	0.3	0	0	Normal	0.3	2480	0
944	Normal	true	0	0	95	0.2	false	2	1	0	1	false	Normal	7.0E-5	false	100	50	500	60	15	1000	10	100	0	Normal	false	60	15	16	48	None	15	0	0	31	108	false	0	true	0	0	Normal	0.3	0	0	Normal	0.3	2601	0
948	Normal	true	0	0	95	0.2	false	2	1	0	1	false	Normal	7.0E-5	false	100	50	500	60	15	1000	10	100	0	Normal	false	60	15	16	48	None	15	0	0	71	108	false	0	true	0	0	Normal	0.3	0	0	Normal	0.3	2795	0
952	Normal	true	0	0	96	0.2	false	2	1	0	1	false	Normal	7.0E-5	false	100	50	500	60	15	1000	10	100	0	Normal	false	60	15	16	48	None	15	0	0	11	108	false	0	true	0	0	Normal	0.3	0	0	Normal	0.3	2492	0
950	Normal	true	0	0	95	0.2	false	2	1	0	1	false	Normal	7.0E-5	false	100	50	500	60	15	1000	10	100	0	Normal	false	60	15	16	48	None	15	0	0	91	108	false	0	true	0	0	Normal	0.3	0	0	Normal	0.3	2269	0
953	Normal	true	0	0	96	0.2	false	2	1	0	1	false	Normal	7.0E-5	false	100	50	500	60	15	1000	10	100	0	Normal	false	60	15	16	48	None	15	0	0	21	108	false	0	true	0	0	Normal	0.3	0	0	Normal	0.3	2603	0
947	Normal	true	0	0	95	0.2	false	2	1	0	1	false	Normal	7.0E-5	false	100	50	500	60	15	1000	10	100	0	Normal	false	60	15	16	48	None	15	0	0	61	108	false	0	true	0	0	Normal	0.3	0	0	Normal	0.3	2512	0
951	Normal	true	0	0	96	0.2	false	2	1	0	1	false	Normal	7.0E-5	false	100	50	500	60	15	1000	10	100	0	Normal	false	60	15	16	48	None	15	0	0	1	108	false	0	true	0	0	Normal	0.3	0	0	Normal	0.3	2875	0
954	Normal	true	0	0	96	0.2	false	2	1	0	1	false	Normal	7.0E-5	false	100	50	500	60	15	1000	10	100	0	Normal	false	60	15	16	48	None	15	0	0	31	108	false	0	true	0	0	Normal	0.3	0	0	Normal	0.3	2586	0
959	Normal	true	0	0	96	0.2	false	2	1	0	1	false	Normal	7.0E-5	false	100	50	500	60	15	1000	10	100	0	Normal	false	60	15	16	48	None	15	0	0	81	108	false	0	true	0	0	Normal	0.3	0	0	Normal	0.3	2120	0
955	Normal	true	0	0	96	0.2	false	2	1	0	1	false	Normal	7.0E-5	false	100	50	500	60	15	1000	10	100	0	Normal	false	60	15	16	48	None	15	0	0	41	108	false	0	true	0	0	Normal	0.3	0	0	Normal	0.3	2467	0
956	Normal	true	0	0	96	0.2	false	2	1	0	1	false	Normal	7.0E-5	false	100	50	500	60	15	1000	10	100	0	Normal	false	60	15	16	48	None	15	0	0	51	108	false	0	true	0	0	Normal	0.3	0	0	Normal	0.3	2613	0
958	Normal	true	0	0	96	0.2	false	2	1	0	1	false	Normal	7.0E-5	false	100	50	500	60	15	1000	10	100	0	Normal	false	60	15	16	48	None	15	0	0	71	108	false	0	true	0	0	Normal	0.3	0	0	Normal	0.3	2601	0
957	Normal	true	0	0	96	0.2	false	2	1	0	1	false	Normal	7.0E-5	false	100	50	500	60	15	1000	10	100	0	Normal	false	60	15	16	48	None	15	0	0	61	108	false	0	true	0	0	Normal	0.3	0	0	Normal	0.3	2510	0
960	Normal	true	0	0	96	0.2	false	2	1	0	1	false	Normal	7.0E-5	false	100	50	500	60	15	1000	10	100	0	Normal	false	60	15	16	48	None	15	0	0	91	108	false	0	true	0	0	Normal	0.3	0	0	Normal	0.3	2267	0
963	Normal	true	0	0	97	0.2	false	2	1	0	1	false	Normal	7.0E-5	false	100	50	500	60	15	1000	10	100	0	Normal	false	60	15	16	48	None	15	0	0	21	108	false	0	true	0	0	Normal	0.3	0	0	Normal	0.3	2612	0
969	Normal	true	0	0	97	0.2	false	2	1	0	1	false	Normal	7.0E-5	false	100	50	500	60	15	1000	10	100	0	Normal	false	60	15	16	48	None	15	0	0	81	108	false	0	true	0	0	Normal	0.3	0	0	Normal	0.3	2132	0
961	Normal	true	0	0	97	0.2	false	2	1	0	1	false	Normal	7.0E-5	false	100	50	500	60	15	1000	10	100	0	Normal	false	60	15	16	48	None	15	0	0	1	108	false	0	true	0	0	Normal	0.3	0	0	Normal	0.3	2877	0
965	Normal	true	0	0	97	0.2	false	2	1	0	1	false	Normal	7.0E-5	false	100	50	500	60	15	1000	10	100	0	Normal	false	60	15	16	48	None	15	0	0	41	108	false	0	true	0	0	Normal	0.3	0	0	Normal	0.3	2465	0
964	Normal	true	0	0	97	0.2	false	2	1	0	1	false	Normal	7.0E-5	false	100	50	500	60	15	1000	10	100	0	Normal	false	60	15	16	48	None	15	0	0	31	108	false	0	true	0	0	Normal	0.3	0	0	Normal	0.3	2580	0
962	Normal	true	0	0	97	0.2	false	2	1	0	1	false	Normal	7.0E-5	false	100	50	500	60	15	1000	10	100	0	Normal	false	60	15	16	48	None	15	0	0	11	108	false	0	true	0	0	Normal	0.3	0	0	Normal	0.3	2549	0
966	Normal	true	0	0	97	0.2	false	2	1	0	1	false	Normal	7.0E-5	false	100	50	500	60	15	1000	10	100	0	Normal	false	60	15	16	48	None	15	0	0	51	108	false	0	true	0	0	Normal	0.3	0	0	Normal	0.3	2624	0
968	Normal	true	0	0	97	0.2	false	2	1	0	1	false	Normal	7.0E-5	false	100	50	500	60	15	1000	10	100	0	Normal	false	60	15	16	48	None	15	0	0	71	108	false	0	true	0	0	Normal	0.3	0	0	Normal	0.3	2841	0
967	Normal	true	0	0	97	0.2	false	2	1	0	1	false	Normal	7.0E-5	false	100	50	500	60	15	1000	10	100	0	Normal	false	60	15	16	48	None	15	0	0	61	108	false	0	true	0	0	Normal	0.3	0	0	Normal	0.3	2483	0
970	Normal	true	0	0	97	0.2	false	2	1	0	1	false	Normal	7.0E-5	false	100	50	500	60	15	1000	10	100	0	Normal	false	60	15	16	48	None	15	0	0	91	108	false	0	true	0	0	Normal	0.3	0	0	Normal	0.3	2265	0
975	Normal	true	0	0	98	0.2	false	2	1	0	1	false	Normal	7.0E-5	false	100	50	500	60	15	1000	10	100	0	Normal	false	60	15	16	48	None	15	0	0	41	108	false	0	true	0	0	Normal	0.3	0	0	Normal	0.3	2493	0
972	Normal	true	0	0	98	0.2	false	2	1	0	1	false	Normal	7.0E-5	false	100	50	500	60	15	1000	10	100	0	Normal	false	60	15	16	48	None	15	0	0	11	108	false	0	true	0	0	Normal	0.3	0	0	Normal	0.3	2482	0
974	Normal	true	0	0	98	0.2	false	2	1	0	1	false	Normal	7.0E-5	false	100	50	500	60	15	1000	10	100	0	Normal	false	60	15	16	48	None	15	0	0	31	108	false	0	true	0	0	Normal	0.3	0	0	Normal	0.3	2597	0
976	Normal	true	0	0	98	0.2	false	2	1	0	1	false	Normal	7.0E-5	false	100	50	500	60	15	1000	10	100	0	Normal	false	60	15	16	48	None	15	0	0	51	108	false	0	true	0	0	Normal	0.3	0	0	Normal	0.3	2631	0
979	Normal	true	0	0	98	0.2	false	2	1	0	1	false	Normal	7.0E-5	false	100	50	500	60	15	1000	10	100	0	Normal	false	60	15	16	48	None	15	0	0	81	108	false	0	true	0	0	Normal	0.3	0	0	Normal	0.3	2137	0
973	Normal	true	0	0	98	0.2	false	2	1	0	1	false	Normal	7.0E-5	false	100	50	500	60	15	1000	10	100	0	Normal	false	60	15	16	48	None	15	0	0	21	108	false	0	true	0	0	Normal	0.3	0	0	Normal	0.3	2627	0
971	Normal	true	0	0	98	0.2	false	2	1	0	1	false	Normal	7.0E-5	false	100	50	500	60	15	1000	10	100	0	Normal	false	60	15	16	48	None	15	0	0	1	108	false	0	true	0	0	Normal	0.3	0	0	Normal	0.3	2891	0
978	Normal	true	0	0	98	0.2	false	2	1	0	1	false	Normal	7.0E-5	false	100	50	500	60	15	1000	10	100	0	Normal	false	60	15	16	48	None	15	0	0	71	108	false	0	true	0	0	Normal	0.3	0	0	Normal	0.3	2556	0
977	Normal	true	0	0	98	0.2	false	2	1	0	1	false	Normal	7.0E-5	false	100	50	500	60	15	1000	10	100	0	Normal	false	60	15	16	48	None	15	0	0	61	108	false	0	true	0	0	Normal	0.3	0	0	Normal	0.3	2499	0
982	Normal	true	0	0	99	0.2	false	2	1	0	1	false	Normal	7.0E-5	false	100	50	500	60	15	1000	10	100	0	Normal	false	60	15	16	48	None	15	0	0	11	108	false	0	true	0	0	Normal	0.3	0	0	Normal	0.3	2484	0
989	Normal	true	0	0	99	0.2	false	2	1	0	1	false	Normal	7.0E-5	false	100	50	500	60	15	1000	10	100	0	Normal	false	60	15	16	48	None	15	0	0	81	108	false	0	true	0	0	Normal	0.3	0	0	Normal	0.3	2145	0
980	Normal	true	0	0	98	0.2	false	2	1	0	1	false	Normal	7.0E-5	false	100	50	500	60	15	1000	10	100	0	Normal	false	60	15	16	48	None	15	0	0	91	108	false	0	true	0	0	Normal	0.3	0	0	Normal	0.3	2259	0
985	Normal	true	0	0	99	0.2	false	2	1	0	1	false	Normal	7.0E-5	false	100	50	500	60	15	1000	10	100	0	Normal	false	60	15	16	48	None	15	0	0	41	108	false	0	true	0	0	Normal	0.3	0	0	Normal	0.3	2504	0
983	Normal	true	0	0	99	0.2	false	2	1	0	1	false	Normal	7.0E-5	false	100	50	500	60	15	1000	10	100	0	Normal	false	60	15	16	48	None	15	0	0	21	108	false	0	true	0	0	Normal	0.3	0	0	Normal	0.3	2635	0
984	Normal	true	0	0	99	0.2	false	2	1	0	1	false	Normal	7.0E-5	false	100	50	500	60	15	1000	10	100	0	Normal	false	60	15	16	48	None	15	0	0	31	108	false	0	true	0	0	Normal	0.3	0	0	Normal	0.3	2609	0
986	Normal	true	0	0	99	0.2	false	2	1	0	1	false	Normal	7.0E-5	false	100	50	500	60	15	1000	10	100	0	Normal	false	60	15	16	48	None	15	0	0	51	108	false	0	true	0	0	Normal	0.3	0	0	Normal	0.3	2642	0
981	Normal	true	0	0	99	0.2	false	2	1	0	1	false	Normal	7.0E-5	false	100	50	500	60	15	1000	10	100	0	Normal	false	60	15	16	48	None	15	0	0	1	108	false	0	true	0	0	Normal	0.3	0	0	Normal	0.3	2900	0
988	Normal	true	0	0	99	0.2	false	2	1	0	1	false	Normal	7.0E-5	false	100	50	500	60	15	1000	10	100	0	Normal	false	60	15	16	48	None	15	0	0	71	108	false	0	true	0	0	Normal	0.3	0	0	Normal	0.3	2591	0
992	Normal	true	0	0	100	0.2	false	2	1	0	1	false	Normal	7.0E-5	false	100	50	500	60	15	1000	10	100	0	Normal	false	60	15	16	48	None	15	0	0	11	108	false	0	true	0	0	Normal	0.3	0	0	Normal	0.3	2482	0
993	Normal	true	0	0	100	0.2	false	2	1	0	1	false	Normal	7.0E-5	false	100	50	500	60	15	1000	10	100	0	Normal	false	60	15	16	48	None	15	0	0	21	108	false	0	true	0	0	Normal	0.3	0	0	Normal	0.3	2651	0
987	Normal	true	0	0	99	0.2	false	2	1	0	1	false	Normal	7.0E-5	false	100	50	500	60	15	1000	10	100	0	Normal	false	60	15	16	48	None	15	0	0	61	108	false	0	true	0	0	Normal	0.3	0	0	Normal	0.3	2505	0
990	Normal	true	0	0	99	0.2	false	2	1	0	1	false	Normal	7.0E-5	false	100	50	500	60	15	1000	10	100	0	Normal	false	60	15	16	48	None	15	0	0	91	108	false	0	true	0	0	Normal	0.3	0	0	Normal	0.3	2254	0
991	Normal	true	0	0	100	0.2	false	2	1	0	1	false	Normal	7.0E-5	false	100	50	500	60	15	1000	10	100	0	Normal	false	60	15	16	48	None	15	0	0	1	108	false	0	true	0	0	Normal	0.3	0	0	Normal	0.3	2904	0
995	Normal	true	0	0	100	0.2	false	2	1	0	1	false	Normal	7.0E-5	false	100	50	500	60	15	1000	10	100	0	Normal	false	60	15	16	48	None	15	0	0	41	108	false	0	true	0	0	Normal	0.3	0	0	Normal	0.3	2528	0
999	Normal	true	0	0	100	0.2	false	2	1	0	1	false	Normal	7.0E-5	false	100	50	500	60	15	1000	10	100	0	Normal	false	60	15	16	48	None	15	0	0	81	108	false	0	true	0	0	Normal	0.3	0	0	Normal	0.3	2147	0
994	Normal	true	0	0	100	0.2	false	2	1	0	1	false	Normal	7.0E-5	false	100	50	500	60	15	1000	10	100	0	Normal	false	60	15	16	48	None	15	0	0	31	108	false	0	true	0	0	Normal	0.3	0	0	Normal	0.3	2625	0
996	Normal	true	0	0	100	0.2	false	2	1	0	1	false	Normal	7.0E-5	false	100	50	500	60	15	1000	10	100	0	Normal	false	60	15	16	48	None	15	0	0	51	108	false	0	true	0	0	Normal	0.3	0	0	Normal	0.3	2647	0
1002	Normal	true	0	0	101	0.2	false	2	1	0	1	false	Normal	7.0E-5	false	100	50	500	60	15	1000	10	100	0	Normal	false	60	15	16	48	None	15	0	0	11	108	false	0	true	0	0	Normal	0.3	0	0	Normal	0.3	2472	0
1000	Normal	true	0	0	100	0.2	false	2	1	0	1	false	Normal	7.0E-5	false	100	50	500	60	15	1000	10	100	0	Normal	false	60	15	16	48	None	15	0	0	91	108	false	0	true	0	0	Normal	0.3	0	0	Normal	0.3	2277	0
998	Normal	true	0	0	100	0.2	false	2	1	0	1	false	Normal	7.0E-5	false	100	50	500	60	15	1000	10	100	0	Normal	false	60	15	16	48	None	15	0	0	71	108	false	0	true	0	0	Normal	0.3	0	0	Normal	0.3	2580	0
997	Normal	true	0	0	100	0.2	false	2	1	0	1	false	Normal	7.0E-5	false	100	50	500	60	15	1000	10	100	0	Normal	false	60	15	16	48	None	15	0	0	61	108	false	0	true	0	0	Normal	0.3	0	0	Normal	0.3	2519	0
1005	Normal	true	0	0	101	0.2	false	2	1	0	1	false	Normal	7.0E-5	false	100	50	500	60	15	1000	10	100	0	Normal	false	60	15	16	48	None	15	0	0	41	108	false	0	true	0	0	Normal	0.3	0	0	Normal	0.3	2532	0
1004	Normal	true	0	0	101	0.2	false	2	1	0	1	false	Normal	7.0E-5	false	100	50	500	60	15	1000	10	100	0	Normal	false	60	15	16	48	None	15	0	0	31	108	false	0	true	0	0	Normal	0.3	0	0	Normal	0.3	2645	0
1003	Normal	true	0	0	101	0.2	false	2	1	0	1	false	Normal	7.0E-5	false	100	50	500	60	15	1000	10	100	0	Normal	false	60	15	16	48	None	15	0	0	21	108	false	0	true	0	0	Normal	0.3	0	0	Normal	0.3	2683	0
1001	Normal	true	0	0	101	0.2	false	2	1	0	1	false	Normal	7.0E-5	false	100	50	500	60	15	1000	10	100	0	Normal	false	60	15	16	48	None	15	0	0	1	108	false	0	true	0	0	Normal	0.3	0	0	Normal	0.3	2908	0
1009	Normal	true	0	0	101	0.2	false	2	1	0	1	false	Normal	7.0E-5	false	100	50	500	60	15	1000	10	100	0	Normal	false	60	15	16	48	None	15	0	0	81	108	false	0	true	0	0	Normal	0.3	0	0	Normal	0.3	2162	0
1006	Normal	true	0	0	101	0.2	false	2	1	0	1	false	Normal	7.0E-5	false	100	50	500	60	15	1000	10	100	0	Normal	false	60	15	16	48	None	15	0	0	51	108	false	0	true	0	0	Normal	0.3	0	0	Normal	0.3	2647	0
1008	Normal	true	0	0	101	0.2	false	2	1	0	1	false	Normal	7.0E-5	false	100	50	500	60	15	1000	10	100	0	Normal	false	60	15	16	48	None	15	0	0	71	108	false	0	true	0	0	Normal	0.3	0	0	Normal	0.3	2792	0
1007	Normal	true	0	0	101	0.2	false	2	1	0	1	false	Normal	7.0E-5	false	100	50	500	60	15	1000	10	100	0	Normal	false	60	15	16	48	None	15	0	0	61	108	false	0	true	0	0	Normal	0.3	0	0	Normal	0.3	2521	0
1012	Normal	true	0	0	102	0.2	false	2	1	0	1	false	Normal	7.0E-5	false	100	50	500	60	15	1000	10	100	0	Normal	false	60	15	16	48	None	15	0	0	11	108	false	0	true	0	0	Normal	0.3	0	0	Normal	0.3	2484	0
1015	Normal	true	0	0	102	0.2	false	2	1	0	1	false	Normal	7.0E-5	false	100	50	500	60	15	1000	10	100	0	Normal	false	60	15	16	48	None	15	0	0	41	108	false	0	true	0	0	Normal	0.3	0	0	Normal	0.3	2543	0
1010	Normal	true	0	0	101	0.2	false	2	1	0	1	false	Normal	7.0E-5	false	100	50	500	60	15	1000	10	100	0	Normal	false	60	15	16	48	None	15	0	0	91	108	false	0	true	0	0	Normal	0.3	0	0	Normal	0.3	2280	0
1013	Normal	true	0	0	102	0.2	false	2	1	0	1	false	Normal	7.0E-5	false	100	50	500	60	15	1000	10	100	0	Normal	false	60	15	16	48	None	15	0	0	21	108	false	0	true	0	0	Normal	0.3	0	0	Normal	0.3	2666	0
1014	Normal	true	0	0	102	0.2	false	2	1	0	1	false	Normal	7.0E-5	false	100	50	500	60	15	1000	10	100	0	Normal	false	60	15	16	48	None	15	0	0	31	108	false	0	true	0	0	Normal	0.3	0	0	Normal	0.3	2630	0
1011	Normal	true	0	0	102	0.2	false	2	1	0	1	false	Normal	7.0E-5	false	100	50	500	60	15	1000	10	100	0	Normal	false	60	15	16	48	None	15	0	0	1	108	false	0	true	0	0	Normal	0.3	0	0	Normal	0.3	2927	0
1019	Normal	true	0	0	102	0.2	false	2	1	0	1	false	Normal	7.0E-5	false	100	50	500	60	15	1000	10	100	0	Normal	false	60	15	16	48	None	15	0	0	81	108	false	0	true	0	0	Normal	0.3	0	0	Normal	0.3	2171	0
1016	Normal	true	0	0	102	0.2	false	2	1	0	1	false	Normal	7.0E-5	false	100	50	500	60	15	1000	10	100	0	Normal	false	60	15	16	48	None	15	0	0	51	108	false	0	true	0	0	Normal	0.3	0	0	Normal	0.3	2663	0
1018	Normal	true	0	0	102	0.2	false	2	1	0	1	false	Normal	7.0E-5	false	100	50	500	60	15	1000	10	100	0	Normal	false	60	15	16	48	None	15	0	0	71	108	false	0	true	0	0	Normal	0.3	0	0	Normal	0.3	2819	0
1017	Normal	true	0	0	102	0.2	false	2	1	0	1	false	Normal	7.0E-5	false	100	50	500	60	15	1000	10	100	0	Normal	false	60	15	16	48	None	15	0	0	61	108	false	0	true	0	0	Normal	0.3	0	0	Normal	0.3	2525	0
1029	Normal	true	0	0	103	0.2	false	2	1	0	1	false	Normal	7.0E-5	false	100	50	500	60	15	1000	10	100	0	Normal	false	60	15	16	48	None	15	0	0	81	108	false	0	true	0	0	Normal	0.3	0	0	Normal	0.3	2181	0
1022	Normal	true	0	0	103	0.2	false	2	1	0	1	false	Normal	7.0E-5	false	100	50	500	60	15	1000	10	100	0	Normal	false	60	15	16	48	None	15	0	0	11	108	false	0	true	0	0	Normal	0.3	0	0	Normal	0.3	2487	0
1025	Normal	true	0	0	103	0.2	false	2	1	0	1	false	Normal	7.0E-5	false	100	50	500	60	15	1000	10	100	0	Normal	false	60	15	16	48	None	15	0	0	41	108	false	0	true	0	0	Normal	0.3	0	0	Normal	0.3	2544	0
1020	Normal	true	0	0	102	0.2	false	2	1	0	1	false	Normal	7.0E-5	false	100	50	500	60	15	1000	10	100	0	Normal	false	60	15	16	48	None	15	0	0	91	108	false	0	true	0	0	Normal	0.3	0	0	Normal	0.3	2293	0
1026	Normal	true	0	0	103	0.2	false	2	1	0	1	false	Normal	7.0E-5	false	100	50	500	60	15	1000	10	100	0	Normal	false	60	15	16	48	None	15	0	0	51	108	false	0	true	0	0	Normal	0.3	0	0	Normal	0.3	2676	0
1021	Normal	true	0	0	103	0.2	false	2	1	0	1	false	Normal	7.0E-5	false	100	50	500	60	15	1000	10	100	0	Normal	false	60	15	16	48	None	15	0	0	1	108	false	0	true	0	0	Normal	0.3	0	0	Normal	0.3	2941	0
1023	Normal	true	0	0	103	0.2	false	2	1	0	1	false	Normal	7.0E-5	false	100	50	500	60	15	1000	10	100	0	Normal	false	60	15	16	48	None	15	0	0	21	108	false	0	true	0	0	Normal	0.3	0	0	Normal	0.3	2678	0
1024	Normal	true	0	0	103	0.2	false	2	1	0	1	false	Normal	7.0E-5	false	100	50	500	60	15	1000	10	100	0	Normal	false	60	15	16	48	None	15	0	0	31	108	false	0	true	0	0	Normal	0.3	0	0	Normal	0.3	2632	0
1028	Normal	true	0	0	103	0.2	false	2	1	0	1	false	Normal	7.0E-5	false	100	50	500	60	15	1000	10	100	0	Normal	false	60	15	16	48	None	15	0	0	71	108	false	0	true	0	0	Normal	0.3	0	0	Normal	0.3	2662	0
1030	Normal	true	0	0	103	0.2	false	2	1	0	1	false	Normal	7.0E-5	false	100	50	500	60	15	1000	10	100	0	Normal	false	60	15	16	48	None	15	0	0	91	108	false	0	true	0	0	Normal	0.3	0	0	Normal	0.3	2287	0
1027	Normal	true	0	0	103	0.2	false	2	1	0	1	false	Normal	7.0E-5	false	100	50	500	60	15	1000	10	100	0	Normal	false	60	15	16	48	None	15	0	0	61	108	false	0	true	0	0	Normal	0.3	0	0	Normal	0.3	2534	0
1031	Normal	true	0	0	104	0.2	false	2	1	0	1	false	Normal	7.0E-5	false	100	50	500	60	15	1000	10	100	0	Normal	false	60	15	16	48	None	15	0	0	1	108	false	0	true	0	0	Normal	0.3	0	0	Normal	0.3	2954	0
1032	Normal	true	0	0	104	0.2	false	2	1	0	1	false	Normal	7.0E-5	false	100	50	500	60	15	1000	10	100	0	Normal	false	60	15	16	48	None	15	0	0	11	108	false	0	true	0	0	Normal	0.3	0	0	Normal	0.3	2497	0
1036	Normal	true	0	0	104	0.2	false	2	1	0	1	false	Normal	7.0E-5	false	100	50	500	60	15	1000	10	100	0	Normal	false	60	15	16	48	None	15	0	0	51	108	false	0	true	0	0	Normal	0.3	0	0	Normal	0.3	2659	0
1033	Normal	true	0	0	104	0.2	false	2	1	0	1	false	Normal	7.0E-5	false	100	50	500	60	15	1000	10	100	0	Normal	false	60	15	16	48	None	15	0	0	21	108	false	0	true	0	0	Normal	0.3	0	0	Normal	0.3	2716	0
1039	Normal	true	0	0	104	0.2	false	2	1	0	1	false	Normal	7.0E-5	false	100	50	500	60	15	1000	10	100	0	Normal	false	60	15	16	48	None	15	0	0	81	108	false	0	true	0	0	Normal	0.3	0	0	Normal	0.3	2181	0
1034	Normal	true	0	0	104	0.2	false	2	1	0	1	false	Normal	7.0E-5	false	100	50	500	60	15	1000	10	100	0	Normal	false	60	15	16	48	None	15	0	0	31	108	false	0	true	0	0	Normal	0.3	0	0	Normal	0.3	2663	0
1035	Normal	true	0	0	104	0.2	false	2	1	0	1	false	Normal	7.0E-5	false	100	50	500	60	15	1000	10	100	0	Normal	false	60	15	16	48	None	15	0	0	41	108	false	0	true	0	0	Normal	0.3	0	0	Normal	0.3	2545	0
1038	Normal	true	0	0	104	0.2	false	2	1	0	1	false	Normal	7.0E-5	false	100	50	500	60	15	1000	10	100	0	Normal	false	60	15	16	48	None	15	0	0	71	108	false	0	true	0	0	Normal	0.3	0	0	Normal	0.3	2694	0
1037	Normal	true	0	0	104	0.2	false	2	1	0	1	false	Normal	7.0E-5	false	100	50	500	60	15	1000	10	100	0	Normal	false	60	15	16	48	None	15	0	0	61	108	false	0	true	0	0	Normal	0.3	0	0	Normal	0.3	2542	0
1042	Normal	true	0	0	105	0.2	false	2	1	0	1	false	Normal	7.0E-5	false	100	50	500	60	15	1000	10	100	0	Normal	false	60	15	16	48	None	15	0	0	11	108	false	0	true	0	0	Normal	0.3	0	0	Normal	0.3	2487	0
1040	Normal	true	0	0	104	0.2	false	2	1	0	1	false	Normal	7.0E-5	false	100	50	500	60	15	1000	10	100	0	Normal	false	60	15	16	48	None	15	0	0	91	108	false	0	true	0	0	Normal	0.3	0	0	Normal	0.3	2266	0
1046	Normal	true	0	0	105	0.2	false	2	1	0	1	false	Normal	7.0E-5	false	100	50	500	60	15	1000	10	100	0	Normal	false	60	15	16	48	None	15	0	0	51	108	false	0	true	0	0	Normal	0.3	0	0	Normal	0.3	2679	0
1041	Normal	true	0	0	105	0.2	false	2	1	0	1	false	Normal	7.0E-5	false	100	50	500	60	15	1000	10	100	0	Normal	false	60	15	16	48	None	15	0	0	1	108	false	0	true	0	0	Normal	0.3	0	0	Normal	0.3	2970	0
1045	Normal	true	0	0	105	0.2	false	2	1	0	1	false	Normal	7.0E-5	false	100	50	500	60	15	1000	10	100	0	Normal	false	60	15	16	48	None	15	0	0	41	108	false	0	true	0	0	Normal	0.3	0	0	Normal	0.3	2551	0
1049	Normal	true	0	0	105	0.2	false	2	1	0	1	false	Normal	7.0E-5	false	100	50	500	60	15	1000	10	100	0	Normal	false	60	15	16	48	None	15	0	0	81	108	false	0	true	0	0	Normal	0.3	0	0	Normal	0.3	2196	0
1043	Normal	true	0	0	105	0.2	false	2	1	0	1	false	Normal	7.0E-5	false	100	50	500	60	15	1000	10	100	0	Normal	false	60	15	16	48	None	15	0	0	21	108	false	0	true	0	0	Normal	0.3	0	0	Normal	0.3	2675	0
1044	Normal	true	0	0	105	0.2	false	2	1	0	1	false	Normal	7.0E-5	false	100	50	500	60	15	1000	10	100	0	Normal	false	60	15	16	48	None	15	0	0	31	108	false	0	true	0	0	Normal	0.3	0	0	Normal	0.3	2642	0
1048	Normal	true	0	0	105	0.2	false	2	1	0	1	false	Normal	7.0E-5	false	100	50	500	60	15	1000	10	100	0	Normal	false	60	15	16	48	None	15	0	0	71	108	false	0	true	0	0	Normal	0.3	0	0	Normal	0.3	2838	0
1052	Normal	true	0	0	106	0.2	false	2	1	0	1	false	Normal	7.0E-5	false	100	50	500	60	15	1000	10	100	0	Normal	false	60	15	16	48	None	15	0	0	11	108	false	0	true	0	0	Normal	0.3	0	0	Normal	0.3	2507	0
1059	Normal	true	0	0	106	0.2	false	2	1	0	1	false	Normal	7.0E-5	false	100	50	500	60	15	1000	10	100	0	Normal	false	60	15	16	48	None	15	0	0	81	108	false	0	true	0	0	Normal	0.3	0	0	Normal	0.3	2208	0
1050	Normal	true	0	0	105	0.2	false	2	1	0	1	false	Normal	7.0E-5	false	100	50	500	60	15	1000	10	100	0	Normal	false	60	15	16	48	None	15	0	0	91	108	false	0	true	0	0	Normal	0.3	0	0	Normal	0.3	2287	0
1051	Normal	true	0	0	106	0.2	false	2	1	0	1	false	Normal	7.0E-5	false	100	50	500	60	15	1000	10	100	0	Normal	false	60	15	16	48	None	15	0	0	1	108	false	0	true	0	0	Normal	0.3	0	0	Normal	0.3	2965	0
1055	Normal	true	0	0	106	0.2	false	2	1	0	1	false	Normal	7.0E-5	false	100	50	500	60	15	1000	10	100	0	Normal	false	60	15	16	48	None	15	0	0	41	108	false	0	true	0	0	Normal	0.3	0	0	Normal	0.3	2552	0
1056	Normal	true	0	0	106	0.2	false	2	1	0	1	false	Normal	7.0E-5	false	100	50	500	60	15	1000	10	100	0	Normal	false	60	15	16	48	None	15	0	0	51	108	false	0	true	0	0	Normal	0.3	0	0	Normal	0.3	2663	0
1047	Normal	true	0	0	105	0.2	false	2	1	0	1	false	Normal	7.0E-5	false	100	50	500	60	15	1000	10	100	0	Normal	false	60	15	16	48	None	15	0	0	61	108	false	0	true	0	0	Normal	0.3	0	0	Normal	0.3	2529	0
1054	Normal	true	0	0	106	0.2	false	2	1	0	1	false	Normal	7.0E-5	false	100	50	500	60	15	1000	10	100	0	Normal	false	60	15	16	48	None	15	0	0	31	108	false	0	true	0	0	Normal	0.3	0	0	Normal	0.3	2641	0
1058	Normal	true	0	0	106	0.2	false	2	1	0	1	false	Normal	7.0E-5	false	100	50	500	60	15	1000	10	100	0	Normal	false	60	15	16	48	None	15	0	0	71	108	false	0	true	0	0	Normal	0.3	0	0	Normal	0.3	2823	0
1053	Normal	true	0	0	106	0.2	false	2	1	0	1	false	Normal	7.0E-5	false	100	50	500	60	15	1000	10	100	0	Normal	false	60	15	16	48	None	15	0	0	21	108	false	0	true	0	0	Normal	0.3	0	0	Normal	0.3	2733	0
1060	Normal	true	0	0	106	0.2	false	2	1	0	1	false	Normal	7.0E-5	false	100	50	500	60	15	1000	10	100	0	Normal	false	60	15	16	48	None	15	0	0	91	108	false	0	true	0	0	Normal	0.3	0	0	Normal	0.3	2263	0
1057	Normal	true	0	0	106	0.2	false	2	1	0	1	false	Normal	7.0E-5	false	100	50	500	60	15	1000	10	100	0	Normal	false	60	15	16	48	None	15	0	0	61	108	false	0	true	0	0	Normal	0.3	0	0	Normal	0.3	2545	0
1062	Normal	true	0	0	107	0.2	false	2	1	0	1	false	Normal	7.0E-5	false	100	50	500	60	15	1000	10	100	0	Normal	false	60	15	16	48	None	15	0	0	11	108	false	0	true	0	0	Normal	0.3	0	0	Normal	0.3	2507	0
1061	Normal	true	0	0	107	0.2	false	2	1	0	1	false	Normal	7.0E-5	false	100	50	500	60	15	1000	10	100	0	Normal	false	60	15	16	48	None	15	0	0	1	108	false	0	true	0	0	Normal	0.3	0	0	Normal	0.3	2983	0
1066	Normal	true	0	0	107	0.2	false	2	1	0	1	false	Normal	7.0E-5	false	100	50	500	60	15	1000	10	100	0	Normal	false	60	15	16	48	None	15	0	0	51	108	false	0	true	0	0	Normal	0.3	0	0	Normal	0.3	2737	0
1063	Normal	true	0	0	107	0.2	false	2	1	0	1	false	Normal	7.0E-5	false	100	50	500	60	15	1000	10	100	0	Normal	false	60	15	16	48	None	15	0	0	21	108	false	0	true	0	0	Normal	0.3	0	0	Normal	0.3	2740	0
1064	Normal	true	0	0	107	0.2	false	2	1	0	1	false	Normal	7.0E-5	false	100	50	500	60	15	1000	10	100	0	Normal	false	60	15	16	48	None	15	0	0	31	108	false	0	true	0	0	Normal	0.3	0	0	Normal	0.3	2670	0
1069	Normal	true	0	0	107	0.2	false	2	1	0	1	false	Normal	7.0E-5	false	100	50	500	60	15	1000	10	100	0	Normal	false	60	15	16	48	None	15	0	0	81	108	false	0	true	0	0	Normal	0.3	0	0	Normal	0.3	2211	0
1065	Normal	true	0	0	107	0.2	false	2	1	0	1	false	Normal	7.0E-5	false	100	50	500	60	15	1000	10	100	0	Normal	false	60	15	16	48	None	15	0	0	41	108	false	0	true	0	0	Normal	0.3	0	0	Normal	0.3	2561	0
1068	Normal	true	0	0	107	0.2	false	2	1	0	1	false	Normal	7.0E-5	false	100	50	500	60	15	1000	10	100	0	Normal	false	60	15	16	48	None	15	0	0	71	108	false	0	true	0	0	Normal	0.3	0	0	Normal	0.3	2959	0
1072	Normal	true	0	0	108	0.2	false	2	1	0	1	false	Normal	7.0E-5	false	100	50	500	60	15	1000	10	100	0	Normal	false	60	15	16	48	None	15	0	0	11	108	false	0	true	0	0	Normal	0.3	0	0	Normal	0.3	2484	0
1070	Normal	true	0	0	107	0.2	false	2	1	0	1	false	Normal	7.0E-5	false	100	50	500	60	15	1000	10	100	0	Normal	false	60	15	16	48	None	15	0	0	91	108	false	0	true	0	0	Normal	0.3	0	0	Normal	0.3	2337	0
1067	Normal	true	0	0	107	0.2	false	2	1	0	1	false	Normal	7.0E-5	false	100	50	500	60	15	1000	10	100	0	Normal	false	60	15	16	48	None	15	0	0	61	108	false	0	true	0	0	Normal	0.3	0	0	Normal	0.3	2543	0
1073	Normal	true	0	0	108	0.2	false	2	1	0	1	false	Normal	7.0E-5	false	100	50	500	60	15	1000	10	100	0	Normal	false	60	15	16	48	None	15	0	0	21	108	false	0	true	0	0	Normal	0.3	0	0	Normal	0.3	2746	0
1079	Normal	true	0	0	108	0.2	false	2	1	0	1	false	Normal	7.0E-5	false	100	50	500	60	15	1000	10	100	0	Normal	false	60	15	16	48	None	15	0	0	81	108	false	0	true	0	0	Normal	0.3	0	0	Normal	0.3	2216	0
1071	Normal	true	0	0	108	0.2	false	2	1	0	1	false	Normal	7.0E-5	false	100	50	500	60	15	1000	10	100	0	Normal	false	60	15	16	48	None	15	0	0	1	108	false	0	true	0	0	Normal	0.3	0	0	Normal	0.3	2982	0
1076	Normal	true	0	0	108	0.2	false	2	1	0	1	false	Normal	7.0E-5	false	100	50	500	60	15	1000	10	100	0	Normal	false	60	15	16	48	None	15	0	0	51	108	false	0	true	0	0	Normal	0.3	0	0	Normal	0.3	2733	0
1075	Normal	true	0	0	108	0.2	false	2	1	0	1	false	Normal	7.0E-5	false	100	50	500	60	15	1000	10	100	0	Normal	false	60	15	16	48	None	15	0	0	41	108	false	0	true	0	0	Normal	0.3	0	0	Normal	0.3	2569	0
1074	Normal	true	0	0	108	0.2	false	2	1	0	1	false	Normal	7.0E-5	false	100	50	500	60	15	1000	10	100	0	Normal	false	60	15	16	48	None	15	0	0	31	108	false	0	true	0	0	Normal	0.3	0	0	Normal	0.3	2687	0
1080	Normal	true	0	0	108	0.2	false	2	1	0	1	false	Normal	7.0E-5	false	100	50	500	60	15	1000	10	100	0	Normal	false	60	15	16	48	None	15	0	0	91	108	false	0	true	0	0	Normal	0.3	0	0	Normal	0.3	2361	0
1077	Normal	true	0	0	108	0.2	false	2	1	0	1	false	Normal	7.0E-5	false	100	50	500	60	15	1000	10	100	0	Normal	false	60	15	16	48	None	15	0	0	61	108	false	0	true	0	0	Normal	0.3	0	0	Normal	0.3	2542	0
1078	Normal	true	0	0	108	0.2	false	2	1	0	1	false	Normal	7.0E-5	false	100	50	500	60	15	1000	10	100	0	Normal	false	60	15	16	48	None	15	0	0	71	108	false	0	true	0	0	Normal	0.3	0	0	Normal	0.3	3042	0
1081	Normal	true	0	0	109	0.2	false	2	1	0	1	false	Normal	7.0E-5	false	100	50	500	60	15	1000	10	100	0	Normal	false	60	15	16	48	None	15	0	0	1	108	false	0	true	0	0	Normal	0.3	0	0	Normal	0.3	3006	0
1083	Normal	true	0	0	109	0.2	false	2	1	0	1	false	Normal	7.0E-5	false	100	50	500	60	15	1000	10	100	0	Normal	false	60	15	16	48	None	15	0	0	21	108	false	0	true	0	0	Normal	0.3	0	0	Normal	0.3	2716	0
1085	Normal	true	0	0	109	0.2	false	2	1	0	1	false	Normal	7.0E-5	false	100	50	500	60	15	1000	10	100	0	Normal	false	60	15	16	48	None	15	0	0	41	108	false	0	true	0	0	Normal	0.3	0	0	Normal	0.3	2573	0
1084	Normal	true	0	0	109	0.2	false	2	1	0	1	false	Normal	7.0E-5	false	100	50	500	60	15	1000	10	100	0	Normal	false	60	15	16	48	None	15	0	0	31	108	false	0	true	0	0	Normal	0.3	0	0	Normal	0.3	2690	0
1082	Normal	true	0	0	109	0.2	false	2	1	0	1	false	Normal	7.0E-5	false	100	50	500	60	15	1000	10	100	0	Normal	false	60	15	16	48	None	15	0	0	11	108	false	0	true	0	0	Normal	0.3	0	0	Normal	0.3	2471	0
1089	Normal	true	0	0	109	0.2	false	2	1	0	1	false	Normal	7.0E-5	false	100	50	500	60	15	1000	10	100	0	Normal	false	60	15	16	48	None	15	0	0	81	108	false	0	true	0	0	Normal	0.3	0	0	Normal	0.3	2218	0
1086	Normal	true	0	0	109	0.2	false	2	1	0	1	false	Normal	7.0E-5	false	100	50	500	60	15	1000	10	100	0	Normal	false	60	15	16	48	None	15	0	0	51	108	false	0	true	0	0	Normal	0.3	0	0	Normal	0.3	2735	0
1088	Normal	true	0	0	109	0.2	false	2	1	0	1	false	Normal	7.0E-5	false	100	50	500	60	15	1000	10	100	0	Normal	false	60	15	16	48	None	15	0	0	71	108	false	0	true	0	0	Normal	0.3	0	0	Normal	0.3	2705	0
1092	Normal	true	0	0	110	0.2	false	2	1	0	1	false	Normal	7.0E-5	false	100	50	500	60	15	1000	10	100	0	Normal	false	60	15	16	48	None	15	0	0	11	108	false	0	true	0	0	Normal	0.3	0	0	Normal	0.3	2477	0
1093	Normal	true	0	0	110	0.2	false	2	1	0	1	false	Normal	7.0E-5	false	100	50	500	60	15	1000	10	100	0	Normal	false	60	15	16	48	None	15	0	0	21	108	false	0	true	0	0	Normal	0.3	0	0	Normal	0.3	2758	0
1087	Normal	true	0	0	109	0.2	false	2	1	0	1	false	Normal	7.0E-5	false	100	50	500	60	15	1000	10	100	0	Normal	false	60	15	16	48	None	15	0	0	61	108	false	0	true	0	0	Normal	0.3	0	0	Normal	0.3	2542	0
1090	Normal	true	0	0	109	0.2	false	2	1	0	1	false	Normal	7.0E-5	false	100	50	500	60	15	1000	10	100	0	Normal	false	60	15	16	48	None	15	0	0	91	108	false	0	true	0	0	Normal	0.3	0	0	Normal	0.3	2363	0
1096	Normal	true	0	0	110	0.2	false	2	1	0	1	false	Normal	7.0E-5	false	100	50	500	60	15	1000	10	100	0	Normal	false	60	15	16	48	None	15	0	0	51	108	false	0	true	0	0	Normal	0.3	0	0	Normal	0.3	2742	0
1091	Normal	true	0	0	110	0.2	false	2	1	0	1	false	Normal	7.0E-5	false	100	50	500	60	15	1000	10	100	0	Normal	false	60	15	16	48	None	15	0	0	1	108	false	0	true	0	0	Normal	0.3	0	0	Normal	0.3	3009	0
1099	Normal	true	0	0	110	0.2	false	2	1	0	1	false	Normal	7.0E-5	false	100	50	500	60	15	1000	10	100	0	Normal	false	60	15	16	48	None	15	0	0	81	108	false	0	true	0	0	Normal	0.3	0	0	Normal	0.3	2217	0
1095	Normal	true	0	0	110	0.2	false	2	1	0	1	false	Normal	7.0E-5	false	100	50	500	60	15	1000	10	100	0	Normal	false	60	15	16	48	None	15	0	0	41	108	false	0	true	0	0	Normal	0.3	0	0	Normal	0.3	2571	0
1098	Normal	true	0	0	110	0.2	false	2	1	0	1	false	Normal	7.0E-5	false	100	50	500	60	15	1000	10	100	0	Normal	false	60	15	16	48	None	15	0	0	71	108	false	0	true	0	0	Normal	0.3	0	0	Normal	0.3	2861	0
1094	Normal	true	0	0	110	0.2	false	2	1	0	1	false	Normal	7.0E-5	false	100	50	500	60	15	1000	10	100	0	Normal	false	60	15	16	48	None	15	0	0	31	108	false	0	true	0	0	Normal	0.3	0	0	Normal	0.3	2643	0
1102	Normal	true	0	0	111	0.2	false	2	1	0	1	false	Normal	7.0E-5	false	100	50	500	60	15	1000	10	100	0	Normal	false	60	15	16	48	None	15	0	0	11	108	false	0	true	0	0	Normal	0.3	0	0	Normal	0.3	2481	0
1100	Normal	true	0	0	110	0.2	false	2	1	0	1	false	Normal	7.0E-5	false	100	50	500	60	15	1000	10	100	0	Normal	false	60	15	16	48	None	15	0	0	91	108	false	0	true	0	0	Normal	0.3	0	0	Normal	0.3	2383	0
1105	Normal	true	0	0	111	0.2	false	2	1	0	1	false	Normal	7.0E-5	false	100	50	500	60	15	1000	10	100	0	Normal	false	60	15	16	48	None	15	0	0	41	108	false	0	true	0	0	Normal	0.3	0	0	Normal	0.3	2571	0
1106	Normal	true	0	0	111	0.2	false	2	1	0	1	false	Normal	7.0E-5	false	100	50	500	60	15	1000	10	100	0	Normal	false	60	15	16	48	None	15	0	0	51	108	false	0	true	0	0	Normal	0.3	0	0	Normal	0.3	2742	0
1109	Normal	true	0	0	111	0.2	false	2	1	0	1	false	Normal	7.0E-5	false	100	50	500	60	15	1000	10	100	0	Normal	false	60	15	16	48	None	15	0	0	81	108	false	0	true	0	0	Normal	0.3	0	0	Normal	0.3	2228	0
1103	Normal	true	0	0	111	0.2	false	2	1	0	1	false	Normal	7.0E-5	false	100	50	500	60	15	1000	10	100	0	Normal	false	60	15	16	48	None	15	0	0	21	108	false	0	true	0	0	Normal	0.3	0	0	Normal	0.3	2756	0
1101	Normal	true	0	0	111	0.2	false	2	1	0	1	false	Normal	7.0E-5	false	100	50	500	60	15	1000	10	100	0	Normal	false	60	15	16	48	None	15	0	0	1	108	false	0	true	0	0	Normal	0.3	0	0	Normal	0.3	2994	0
1097	Normal	true	0	0	110	0.2	false	2	1	0	1	false	Normal	7.0E-5	false	100	50	500	60	15	1000	10	100	0	Normal	false	60	15	16	48	None	15	0	0	61	108	false	0	true	0	0	Normal	0.3	0	0	Normal	0.3	2552	0
1108	Normal	true	0	0	111	0.2	false	2	1	0	1	false	Normal	7.0E-5	false	100	50	500	60	15	1000	10	100	0	Normal	false	60	15	16	48	None	15	0	0	71	108	false	0	true	0	0	Normal	0.3	0	0	Normal	0.3	2605	0
1104	Normal	true	0	0	111	0.2	false	2	1	0	1	false	Normal	7.0E-5	false	100	50	500	60	15	1000	10	100	0	Normal	false	60	15	16	48	None	15	0	0	31	108	false	0	true	0	0	Normal	0.3	0	0	Normal	0.3	2630	0
1110	Normal	true	0	0	111	0.2	false	2	1	0	1	false	Normal	7.0E-5	false	100	50	500	60	15	1000	10	100	0	Normal	false	60	15	16	48	None	15	0	0	91	108	false	0	true	0	0	Normal	0.3	0	0	Normal	0.3	2404	0
1107	Normal	true	0	0	111	0.2	false	2	1	0	1	false	Normal	7.0E-5	false	100	50	500	60	15	1000	10	100	0	Normal	false	60	15	16	48	None	15	0	0	61	108	false	0	true	0	0	Normal	0.3	0	0	Normal	0.3	2563	0
1112	Normal	true	0	0	112	0.2	false	2	1	0	1	false	Normal	7.0E-5	false	100	50	500	60	15	1000	10	100	0	Normal	false	60	15	16	48	None	15	0	0	11	108	false	0	true	0	0	Normal	0.3	0	0	Normal	0.3	2483	0
1111	Normal	true	0	0	112	0.2	false	2	1	0	1	false	Normal	7.0E-5	false	100	50	500	60	15	1000	10	100	0	Normal	false	60	15	16	48	None	15	0	0	1	108	false	0	true	0	0	Normal	0.3	0	0	Normal	0.3	3019	0
1115	Normal	true	0	0	112	0.2	false	2	1	0	1	false	Normal	7.0E-5	false	100	50	500	60	15	1000	10	100	0	Normal	false	60	15	16	48	None	15	0	0	41	108	false	0	true	0	0	Normal	0.3	0	0	Normal	0.3	2581	0
1113	Normal	true	0	0	112	0.2	false	2	1	0	1	false	Normal	7.0E-5	false	100	50	500	60	15	1000	10	100	0	Normal	false	60	15	16	48	None	15	0	0	21	108	false	0	true	0	0	Normal	0.3	0	0	Normal	0.3	2666	0
1119	Normal	true	0	0	112	0.2	false	2	1	0	1	false	Normal	7.0E-5	false	100	50	500	60	15	1000	10	100	0	Normal	false	60	15	16	48	None	15	0	0	81	108	false	0	true	0	0	Normal	0.3	0	0	Normal	0.3	2233	0
1116	Normal	true	0	0	112	0.2	false	2	1	0	1	false	Normal	7.0E-5	false	100	50	500	60	15	1000	10	100	0	Normal	false	60	15	16	48	None	15	0	0	51	108	false	0	true	0	0	Normal	0.3	0	0	Normal	0.3	2750	0
1114	Normal	true	0	0	112	0.2	false	2	1	0	1	false	Normal	7.0E-5	false	100	50	500	60	15	1000	10	100	0	Normal	false	60	15	16	48	None	15	0	0	31	108	false	0	true	0	0	Normal	0.3	0	0	Normal	0.3	2647	0
1118	Normal	true	0	0	112	0.2	false	2	1	0	1	false	Normal	7.0E-5	false	100	50	500	60	15	1000	10	100	0	Normal	false	60	15	16	48	None	15	0	0	71	108	false	0	true	0	0	Normal	0.3	0	0	Normal	0.3	2802	0
1123	Normal	true	0	0	113	0.2	false	2	1	0	1	false	Normal	7.0E-5	false	100	50	500	60	15	1000	10	100	0	Normal	false	60	15	16	48	None	15	0	0	21	108	false	0	true	0	0	Normal	0.3	0	0	Normal	0.3	2702	0
1125	Normal	true	0	0	113	0.2	false	2	1	0	1	false	Normal	7.0E-5	false	100	50	500	60	15	1000	10	100	0	Normal	false	60	15	16	48	None	15	0	0	41	108	false	0	true	0	0	Normal	0.3	0	0	Normal	0.3	2586	0
1129	Normal	true	0	0	113	0.2	false	2	1	0	1	false	Normal	7.0E-5	false	100	50	500	60	15	1000	10	100	0	Normal	false	60	15	16	48	None	15	0	0	81	108	false	0	true	0	0	Normal	0.3	0	0	Normal	0.3	2237	0
1120	Normal	true	0	0	112	0.2	false	2	1	0	1	false	Normal	7.0E-5	false	100	50	500	60	15	1000	10	100	0	Normal	false	60	15	16	48	None	15	0	0	91	108	false	0	true	0	0	Normal	0.3	0	0	Normal	0.3	2380	0
1117	Normal	true	0	0	112	0.2	false	2	1	0	1	false	Normal	7.0E-5	false	100	50	500	60	15	1000	10	100	0	Normal	false	60	15	16	48	None	15	0	0	61	108	false	0	true	0	0	Normal	0.3	0	0	Normal	0.3	2562	0
1122	Normal	true	0	0	113	0.2	false	2	1	0	1	false	Normal	7.0E-5	false	100	50	500	60	15	1000	10	100	0	Normal	false	60	15	16	48	None	15	0	0	11	108	false	0	true	0	0	Normal	0.3	0	0	Normal	0.3	2504	0
1124	Normal	true	0	0	113	0.2	false	2	1	0	1	false	Normal	7.0E-5	false	100	50	500	60	15	1000	10	100	0	Normal	false	60	15	16	48	None	15	0	0	31	108	false	0	true	0	0	Normal	0.3	0	0	Normal	0.3	2635	0
1126	Normal	true	0	0	113	0.2	false	2	1	0	1	false	Normal	7.0E-5	false	100	50	500	60	15	1000	10	100	0	Normal	false	60	15	16	48	None	15	0	0	51	108	false	0	true	0	0	Normal	0.3	0	0	Normal	0.3	2744	0
1121	Normal	true	0	0	113	0.2	false	2	1	0	1	false	Normal	7.0E-5	false	100	50	500	60	15	1000	10	100	0	Normal	false	60	15	16	48	None	15	0	0	1	108	false	0	true	0	0	Normal	0.3	0	0	Normal	0.3	3017	0
1128	Normal	true	0	0	113	0.2	false	2	1	0	1	false	Normal	7.0E-5	false	100	50	500	60	15	1000	10	100	0	Normal	false	60	15	16	48	None	15	0	0	71	108	false	0	true	0	0	Normal	0.3	0	0	Normal	0.3	2620	0
1132	Normal	true	0	0	114	0.2	false	2	1	0	1	false	Normal	7.0E-5	false	100	50	500	60	15	1000	10	100	0	Normal	false	60	15	16	48	None	15	0	0	11	108	false	0	true	0	0	Normal	0.3	0	0	Normal	0.3	2512	0
1127	Normal	true	0	0	113	0.2	false	2	1	0	1	false	Normal	7.0E-5	false	100	50	500	60	15	1000	10	100	0	Normal	false	60	15	16	48	None	15	0	0	61	108	false	0	true	0	0	Normal	0.3	0	0	Normal	0.3	2574	0
1130	Normal	true	0	0	113	0.2	false	2	1	0	1	false	Normal	7.0E-5	false	100	50	500	60	15	1000	10	100	0	Normal	false	60	15	16	48	None	15	0	0	91	108	false	0	true	0	0	Normal	0.3	0	0	Normal	0.3	2393	0
1131	Normal	true	0	0	114	0.2	false	2	1	0	1	false	Normal	7.0E-5	false	100	50	500	60	15	1000	10	100	0	Normal	false	60	15	16	48	None	15	0	0	1	108	false	0	true	0	0	Normal	0.3	0	0	Normal	0.3	3026	0
1133	Normal	true	0	0	114	0.2	false	2	1	0	1	false	Normal	7.0E-5	false	100	50	500	60	15	1000	10	100	0	Normal	false	60	15	16	48	None	15	0	0	21	108	false	0	true	0	0	Normal	0.3	0	0	Normal	0.3	2776	0
1134	Normal	true	0	0	114	0.2	false	2	1	0	1	false	Normal	7.0E-5	false	100	50	500	60	15	1000	10	100	0	Normal	false	60	15	16	48	None	15	0	0	31	108	false	0	true	0	0	Normal	0.3	0	0	Normal	0.3	2634	0
1135	Normal	true	0	0	114	0.2	false	2	1	0	1	false	Normal	7.0E-5	false	100	50	500	60	15	1000	10	100	0	Normal	false	60	15	16	48	None	15	0	0	41	108	false	0	true	0	0	Normal	0.3	0	0	Normal	0.3	2591	0
1139	Normal	true	0	0	114	0.2	false	2	1	0	1	false	Normal	7.0E-5	false	100	50	500	60	15	1000	10	100	0	Normal	false	60	15	16	48	None	15	0	0	81	108	false	0	true	0	0	Normal	0.3	0	0	Normal	0.3	2251	0
1136	Normal	true	0	0	114	0.2	false	2	1	0	1	false	Normal	7.0E-5	false	100	50	500	60	15	1000	10	100	0	Normal	false	60	15	16	48	None	15	0	0	51	108	false	0	true	0	0	Normal	0.3	0	0	Normal	0.3	2760	0
1138	Normal	true	0	0	114	0.2	false	2	1	0	1	false	Normal	7.0E-5	false	100	50	500	60	15	1000	10	100	0	Normal	false	60	15	16	48	None	15	0	0	71	108	false	0	true	0	0	Normal	0.3	0	0	Normal	0.3	2603	0
1137	Normal	true	0	0	114	0.2	false	2	1	0	1	false	Normal	7.0E-5	false	100	50	500	60	15	1000	10	100	0	Normal	false	60	15	16	48	None	15	0	0	61	108	false	0	true	0	0	Normal	0.3	0	0	Normal	0.3	2576	0
1142	Normal	true	0	0	115	0.2	false	2	1	0	1	false	Normal	7.0E-5	false	100	50	500	60	15	1000	10	100	0	Normal	false	60	15	16	48	None	15	0	0	11	108	false	0	true	0	0	Normal	0.3	0	0	Normal	0.3	2511	0
1141	Normal	true	0	0	115	0.2	false	2	1	0	1	false	Normal	7.0E-5	false	100	50	500	60	15	1000	10	100	0	Normal	false	60	15	16	48	None	15	0	0	1	108	false	0	true	0	0	Normal	0.3	0	0	Normal	0.3	3041	0
1140	Normal	true	0	0	114	0.2	false	2	1	0	1	false	Normal	7.0E-5	false	100	50	500	60	15	1000	10	100	0	Normal	false	60	15	16	48	None	15	0	0	91	108	false	0	true	0	0	Normal	0.3	0	0	Normal	0.3	2405	0
1149	Normal	true	0	0	115	0.2	false	2	1	0	1	false	Normal	7.0E-5	false	100	50	500	60	15	1000	10	100	0	Normal	false	60	15	16	48	None	15	0	0	81	108	false	0	true	0	0	Normal	0.3	0	0	Normal	0.3	2265	0
1145	Normal	true	0	0	115	0.2	false	2	1	0	1	false	Normal	7.0E-5	false	100	50	500	60	15	1000	10	100	0	Normal	false	60	15	16	48	None	15	0	0	41	108	false	0	true	0	0	Normal	0.3	0	0	Normal	0.3	2591	0
1146	Normal	true	0	0	115	0.2	false	2	1	0	1	false	Normal	7.0E-5	false	100	50	500	60	15	1000	10	100	0	Normal	false	60	15	16	48	None	15	0	0	51	108	false	0	true	0	0	Normal	0.3	0	0	Normal	0.3	2748	0
1143	Normal	true	0	0	115	0.2	false	2	1	0	1	false	Normal	7.0E-5	false	100	50	500	60	15	1000	10	100	0	Normal	false	60	15	16	48	None	15	0	0	21	108	false	0	true	0	0	Normal	0.3	0	0	Normal	0.3	2719	0
1144	Normal	true	0	0	115	0.2	false	2	1	0	1	false	Normal	7.0E-5	false	100	50	500	60	15	1000	10	100	0	Normal	false	60	15	16	48	None	15	0	0	31	108	false	0	true	0	0	Normal	0.3	0	0	Normal	0.3	2656	0
1148	Normal	true	0	0	115	0.2	false	2	1	0	1	false	Normal	7.0E-5	false	100	50	500	60	15	1000	10	100	0	Normal	false	60	15	16	48	None	15	0	0	71	108	false	0	true	0	0	Normal	0.3	0	0	Normal	0.3	2712	0
1156	Normal	true	0	0	116	0.2	false	2	1	0	1	false	Normal	7.0E-5	false	100	50	500	60	15	1000	10	100	0	Normal	false	60	15	16	48	None	15	0	0	51	108	false	0	true	0	0	Normal	0.3	0	0	Normal	0.3	2755	0
1159	Normal	true	0	0	116	0.2	false	2	1	0	1	false	Normal	7.0E-5	false	100	50	500	60	15	1000	10	100	0	Normal	false	60	15	16	48	None	15	0	0	81	108	false	0	true	0	0	Normal	0.3	0	0	Normal	0.3	2622	0
1152	Normal	true	0	0	116	0.2	false	2	1	0	1	false	Normal	7.0E-5	false	100	50	500	60	15	1000	10	100	0	Normal	false	60	15	16	48	None	15	0	0	11	108	false	0	true	0	0	Normal	0.3	0	0	Normal	0.3	2525	0
1151	Normal	true	0	0	116	0.2	false	2	1	0	1	false	Normal	7.0E-5	false	100	50	500	60	15	1000	10	100	0	Normal	false	60	15	16	48	None	15	0	0	1	108	false	0	true	0	0	Normal	0.3	0	0	Normal	0.3	3060	0
1155	Normal	true	0	0	116	0.2	false	2	1	0	1	false	Normal	7.0E-5	false	100	50	500	60	15	1000	10	100	0	Normal	false	60	15	16	48	None	15	0	0	41	108	false	0	true	0	0	Normal	0.3	0	0	Normal	0.3	2589	0
1147	Normal	true	0	0	115	0.2	false	2	1	0	1	false	Normal	7.0E-5	false	100	50	500	60	15	1000	10	100	0	Normal	false	60	15	16	48	None	15	0	0	61	108	false	0	true	0	0	Normal	0.3	0	0	Normal	0.3	2565	0
1153	Normal	true	0	0	116	0.2	false	2	1	0	1	false	Normal	7.0E-5	false	100	50	500	60	15	1000	10	100	0	Normal	false	60	15	16	48	None	15	0	0	21	108	false	0	true	0	0	Normal	0.3	0	0	Normal	0.3	2734	0
1154	Normal	true	0	0	116	0.2	false	2	1	0	1	false	Normal	7.0E-5	false	100	50	500	60	15	1000	10	100	0	Normal	false	60	15	16	48	None	15	0	0	31	108	false	0	true	0	0	Normal	0.3	0	0	Normal	0.3	2657	0
1150	Normal	true	0	0	115	0.2	false	2	1	0	1	false	Normal	7.0E-5	false	100	50	500	60	15	1000	10	100	0	Normal	false	60	15	16	48	None	15	0	0	91	108	false	0	true	0	0	Normal	0.3	0	0	Normal	0.3	2412	0
1157	Normal	true	0	0	116	0.2	false	2	1	0	1	false	Normal	7.0E-5	false	100	50	500	60	15	1000	10	100	0	Normal	false	60	15	16	48	None	15	0	0	61	108	false	0	true	0	0	Normal	0.3	0	0	Normal	0.3	2564	0
1158	Normal	true	0	0	116	0.2	false	2	1	0	1	false	Normal	7.0E-5	false	100	50	500	60	15	1000	10	100	0	Normal	false	60	15	16	48	None	15	0	0	71	108	false	0	true	0	0	Normal	0.3	0	0	Normal	0.3	3086	0
1162	Normal	true	0	0	117	0.2	false	2	1	0	1	false	Normal	7.0E-5	false	100	50	500	60	15	1000	10	100	0	Normal	false	60	15	16	48	None	15	0	0	11	108	false	0	true	0	0	Normal	0.3	0	0	Normal	0.3	2518	0
1160	Normal	true	0	0	116	0.2	false	2	1	0	1	false	Normal	7.0E-5	false	100	50	500	60	15	1000	10	100	0	Normal	false	60	15	16	48	None	15	0	0	91	108	false	0	true	0	0	Normal	0.3	0	0	Normal	0.3	2410	0
1161	Normal	true	0	0	117	0.2	false	2	1	0	1	false	Normal	7.0E-5	false	100	50	500	60	15	1000	10	100	0	Normal	false	60	15	16	48	None	15	0	0	1	108	false	0	true	0	0	Normal	0.3	0	0	Normal	0.3	3054	0
1163	Normal	true	0	0	117	0.2	false	2	1	0	1	false	Normal	7.0E-5	false	100	50	500	60	15	1000	10	100	0	Normal	false	60	15	16	48	None	15	0	0	21	108	false	0	true	0	0	Normal	0.3	0	0	Normal	0.3	2781	0
1164	Normal	true	0	0	117	0.2	false	2	1	0	1	false	Normal	7.0E-5	false	100	50	500	60	15	1000	10	100	0	Normal	false	60	15	16	48	None	15	0	0	31	108	false	0	true	0	0	Normal	0.3	0	0	Normal	0.3	2643	0
1165	Normal	true	0	0	117	0.2	false	2	1	0	1	false	Normal	7.0E-5	false	100	50	500	60	15	1000	10	100	0	Normal	false	60	15	16	48	None	15	0	0	41	108	false	0	true	0	0	Normal	0.3	0	0	Normal	0.3	2589	0
1166	Normal	true	0	0	117	0.2	false	2	1	0	1	false	Normal	7.0E-5	false	100	50	500	60	15	1000	10	100	0	Normal	false	60	15	16	48	None	15	0	0	51	108	false	0	true	0	0	Normal	0.3	0	0	Normal	0.3	2769	0
1169	Normal	true	0	0	117	0.2	false	2	1	0	1	false	Normal	7.0E-5	false	100	50	500	60	15	1000	10	100	0	Normal	false	60	15	16	48	None	15	0	0	81	108	false	0	true	0	0	Normal	0.3	0	0	Normal	0.3	2619	0
1168	Normal	true	0	0	117	0.2	false	2	1	0	1	false	Normal	7.0E-5	false	100	50	500	60	15	1000	10	100	0	Normal	false	60	15	16	48	None	15	0	0	71	108	false	0	true	0	0	Normal	0.3	0	0	Normal	0.3	3080	0
1179	Normal	true	0	0	118	0.2	false	2	1	0	1	false	Normal	7.0E-5	false	100	50	500	60	15	1000	10	100	0	Normal	false	60	15	16	48	None	15	0	0	81	108	false	0	true	0	0	Normal	0.3	0	0	Normal	0.3	2622	0
1170	Normal	true	0	0	117	0.2	false	2	1	0	1	false	Normal	7.0E-5	false	100	50	500	60	15	1000	10	100	0	Normal	false	60	15	16	48	None	15	0	0	91	108	false	0	true	0	0	Normal	0.3	0	0	Normal	0.3	2415	0
1167	Normal	true	0	0	117	0.2	false	2	1	0	1	false	Normal	7.0E-5	false	100	50	500	60	15	1000	10	100	0	Normal	false	60	15	16	48	None	15	0	0	61	108	false	0	true	0	0	Normal	0.3	0	0	Normal	0.3	2581	0
1176	Normal	true	0	0	118	0.2	false	2	1	0	1	false	Normal	7.0E-5	false	100	50	500	60	15	1000	10	100	0	Normal	false	60	15	16	48	None	15	0	0	51	108	false	0	true	0	0	Normal	0.3	0	0	Normal	0.3	2772	0
1173	Normal	true	0	0	118	0.2	false	2	1	0	1	false	Normal	7.0E-5	false	100	50	500	60	15	1000	10	100	0	Normal	false	60	15	16	48	None	15	0	0	21	108	false	0	true	0	0	Normal	0.3	0	0	Normal	0.3	2815	0
1175	Normal	true	0	0	118	0.2	false	2	1	0	1	false	Normal	7.0E-5	false	100	50	500	60	15	1000	10	100	0	Normal	false	60	15	16	48	None	15	0	0	41	108	false	0	true	0	0	Normal	0.3	0	0	Normal	0.3	2593	0
1172	Normal	true	0	0	118	0.2	false	2	1	0	1	false	Normal	7.0E-5	false	100	50	500	60	15	1000	10	100	0	Normal	false	60	15	16	48	None	15	0	0	11	108	false	0	true	0	0	Normal	0.3	0	0	Normal	0.3	2506	0
1174	Normal	true	0	0	118	0.2	false	2	1	0	1	false	Normal	7.0E-5	false	100	50	500	60	15	1000	10	100	0	Normal	false	60	15	16	48	None	15	0	0	31	108	false	0	true	0	0	Normal	0.3	0	0	Normal	0.3	2639	0
1182	Normal	true	0	0	119	0.2	false	2	1	0	1	false	Normal	7.0E-5	false	100	50	500	60	15	1000	10	100	0	Normal	false	60	15	16	48	None	15	0	0	11	108	false	0	true	0	0	Normal	0.3	0	0	Normal	0.3	2529	0
1171	Normal	true	0	0	118	0.2	false	2	1	0	1	false	Normal	7.0E-5	false	100	50	500	60	15	1000	10	100	0	Normal	false	60	15	16	48	None	15	0	0	1	108	false	0	true	0	0	Normal	0.3	0	0	Normal	0.3	3054	0
1180	Normal	true	0	0	118	0.2	false	2	1	0	1	false	Normal	7.0E-5	false	100	50	500	60	15	1000	10	100	0	Normal	false	60	15	16	48	None	15	0	0	91	108	false	0	true	0	0	Normal	0.3	0	0	Normal	0.3	2420	0
1178	Normal	true	0	0	118	0.2	false	2	1	0	1	false	Normal	7.0E-5	false	100	50	500	60	15	1000	10	100	0	Normal	false	60	15	16	48	None	15	0	0	71	108	false	0	true	0	0	Normal	0.3	0	0	Normal	0.3	2672	0
1177	Normal	true	0	0	118	0.2	false	2	1	0	1	false	Normal	7.0E-5	false	100	50	500	60	15	1000	10	100	0	Normal	false	60	15	16	48	None	15	0	0	61	108	false	0	true	0	0	Normal	0.3	0	0	Normal	0.3	2568	0
1183	Normal	true	0	0	119	0.2	false	2	1	0	1	false	Normal	7.0E-5	false	100	50	500	60	15	1000	10	100	0	Normal	false	60	15	16	48	None	15	0	0	21	108	false	0	true	0	0	Normal	0.3	0	0	Normal	0.3	2825	0
1189	Normal	true	0	0	119	0.2	false	2	1	0	1	false	Normal	7.0E-5	false	100	50	500	60	15	1000	10	100	0	Normal	false	60	15	16	48	None	15	0	0	81	108	false	0	true	0	0	Normal	0.3	0	0	Normal	0.3	2636	0
1184	Normal	true	0	0	119	0.2	false	2	1	0	1	false	Normal	7.0E-5	false	100	50	500	60	15	1000	10	100	0	Normal	false	60	15	16	48	None	15	0	0	31	108	false	0	true	0	0	Normal	0.3	0	0	Normal	0.3	2642	0
1181	Normal	true	0	0	119	0.2	false	2	1	0	1	false	Normal	7.0E-5	false	100	50	500	60	15	1000	10	100	0	Normal	false	60	15	16	48	None	15	0	0	1	108	false	0	true	0	0	Normal	0.3	0	0	Normal	0.3	3071	0
1186	Normal	true	0	0	119	0.2	false	2	1	0	1	false	Normal	7.0E-5	false	100	50	500	60	15	1000	10	100	0	Normal	false	60	15	16	48	None	15	0	0	51	108	false	0	true	0	0	Normal	0.3	0	0	Normal	0.3	2781	0
1185	Normal	true	0	0	119	0.2	false	2	1	0	1	false	Normal	7.0E-5	false	100	50	500	60	15	1000	10	100	0	Normal	false	60	15	16	48	None	15	0	0	41	108	false	0	true	0	0	Normal	0.3	0	0	Normal	0.3	2598	0
1188	Normal	true	0	0	119	0.2	false	2	1	0	1	false	Normal	7.0E-5	false	100	50	500	60	15	1000	10	100	0	Normal	false	60	15	16	48	None	15	0	0	71	108	false	0	true	0	0	Normal	0.3	0	0	Normal	0.3	2764	0
1187	Normal	true	0	0	119	0.2	false	2	1	0	1	false	Normal	7.0E-5	false	100	50	500	60	15	1000	10	100	0	Normal	false	60	15	16	48	None	15	0	0	61	108	false	0	true	0	0	Normal	0.3	0	0	Normal	0.3	2574	0
1192	Normal	true	0	0	120	0.2	false	2	1	0	1	false	Normal	7.0E-5	false	100	50	500	60	15	1000	10	100	0	Normal	false	60	15	16	48	None	15	0	0	11	108	false	0	true	0	0	Normal	0.3	0	0	Normal	0.3	2537	0
1190	Normal	true	0	0	119	0.2	false	2	1	0	1	false	Normal	7.0E-5	false	100	50	500	60	15	1000	10	100	0	Normal	false	60	15	16	48	None	15	0	0	91	108	false	0	true	0	0	Normal	0.3	0	0	Normal	0.3	2422	0
1193	Normal	true	0	0	120	0.2	false	2	1	0	1	false	Normal	7.0E-5	false	100	50	500	60	15	1000	10	100	0	Normal	false	60	15	16	48	None	15	0	0	21	108	false	0	true	0	0	Normal	0.3	0	0	Normal	0.3	2789	0
1199	Normal	true	0	0	120	0.2	false	2	1	0	1	false	Normal	7.0E-5	false	100	50	500	60	15	1000	10	100	0	Normal	false	60	15	16	48	None	15	0	0	81	108	false	0	true	0	0	Normal	0.3	0	0	Normal	0.3	2637	0
1191	Normal	true	0	0	120	0.2	false	2	1	0	1	false	Normal	7.0E-5	false	100	50	500	60	15	1000	10	100	0	Normal	false	60	15	16	48	None	15	0	0	1	108	false	0	true	0	0	Normal	0.3	0	0	Normal	0.3	3070	0
1196	Normal	true	0	0	120	0.2	false	2	1	0	1	false	Normal	7.0E-5	false	100	50	500	60	15	1000	10	100	0	Normal	false	60	15	16	48	None	15	0	0	51	108	false	0	true	0	0	Normal	0.3	0	0	Normal	0.3	2783	0
1194	Normal	true	0	0	120	0.2	false	2	1	0	1	false	Normal	7.0E-5	false	100	50	500	60	15	1000	10	100	0	Normal	false	60	15	16	48	None	15	0	0	31	108	false	0	true	0	0	Normal	0.3	0	0	Normal	0.3	2644	0
1195	Normal	true	0	0	120	0.2	false	2	1	0	1	false	Normal	7.0E-5	false	100	50	500	60	15	1000	10	100	0	Normal	false	60	15	16	48	None	15	0	0	41	108	false	0	true	0	0	Normal	0.3	0	0	Normal	0.3	2596	0
1198	Normal	true	0	0	120	0.2	false	2	1	0	1	false	Normal	7.0E-5	false	100	50	500	60	15	1000	10	100	0	Normal	false	60	15	16	48	None	15	0	0	71	108	false	0	true	0	0	Normal	0.3	0	0	Normal	0.3	3140	0
1200	Normal	true	0	0	120	0.2	false	2	1	0	1	false	Normal	7.0E-5	false	100	50	500	60	15	1000	10	100	0	Normal	false	60	15	16	48	None	15	0	0	91	108	false	0	true	0	0	Normal	0.3	0	0	Normal	0.3	2410	0
1197	Normal	true	0	0	120	0.2	false	2	1	0	1	false	Normal	7.0E-5	false	100	50	500	60	15	1000	10	100	0	Normal	false	60	15	16	48	None	15	0	0	61	108	false	0	true	0	0	Normal	0.3	0	0	Normal	0.3	2554	0
1203	Normal	true	0	0	121	0.2	false	2	1	0	1	false	Normal	7.0E-5	false	100	50	500	60	15	1000	10	100	0	Normal	false	60	15	16	48	None	15	0	0	21	108	false	0	true	0	0	Normal	0.3	0	0	Normal	0.3	2826	0
1209	Normal	true	0	0	121	0.2	false	2	1	0	1	false	Normal	7.0E-5	false	100	50	500	60	15	1000	10	100	0	Normal	false	60	15	16	48	None	15	0	0	81	108	false	0	true	0	0	Normal	0.3	0	0	Normal	0.3	2646	0
1206	Normal	true	0	0	121	0.2	false	2	1	0	1	false	Normal	7.0E-5	false	100	50	500	60	15	1000	10	100	0	Normal	false	60	15	16	48	None	15	0	0	51	108	false	0	true	0	0	Normal	0.3	0	0	Normal	0.3	2785	0
1202	Normal	true	0	0	121	0.2	false	2	1	0	1	false	Normal	7.0E-5	false	100	50	500	60	15	1000	10	100	0	Normal	false	60	15	16	48	None	15	0	0	11	108	false	0	true	0	0	Normal	0.3	0	0	Normal	0.3	2528	0
1201	Normal	true	0	0	121	0.2	false	2	1	0	1	false	Normal	7.0E-5	false	100	50	500	60	15	1000	10	100	0	Normal	false	60	15	16	48	None	15	0	0	1	108	false	0	true	0	0	Normal	0.3	0	0	Normal	0.3	3072	0
1208	Normal	true	0	0	121	0.2	false	2	1	0	1	false	Normal	7.0E-5	false	100	50	500	60	15	1000	10	100	0	Normal	false	60	15	16	48	None	15	0	0	71	108	false	0	true	0	0	Normal	0.3	0	0	Normal	0.3	2851	0
1205	Normal	true	0	0	121	0.2	false	2	1	0	1	false	Normal	7.0E-5	false	100	50	500	60	15	1000	10	100	0	Normal	false	60	15	16	48	None	15	0	0	41	108	false	0	true	0	0	Normal	0.3	0	0	Normal	0.3	2597	0
1204	Normal	true	0	0	121	0.2	false	2	1	0	1	false	Normal	7.0E-5	false	100	50	500	60	15	1000	10	100	0	Normal	false	60	15	16	48	None	15	0	0	31	108	false	0	true	0	0	Normal	0.3	0	0	Normal	0.3	2657	0
1207	Normal	true	0	0	121	0.2	false	2	1	0	1	false	Normal	7.0E-5	false	100	50	500	60	15	1000	10	100	0	Normal	false	60	15	16	48	None	15	0	0	61	108	false	0	true	0	0	Normal	0.3	0	0	Normal	0.3	2577	0
1212	Normal	true	0	0	122	0.2	false	2	1	0	1	false	Normal	7.0E-5	false	100	50	500	60	15	1000	10	100	0	Normal	false	60	15	16	48	None	15	0	0	11	108	false	0	true	0	0	Normal	0.3	0	0	Normal	0.3	2536	0
1210	Normal	true	0	0	121	0.2	false	2	1	0	1	false	Normal	7.0E-5	false	100	50	500	60	15	1000	10	100	0	Normal	false	60	15	16	48	None	15	0	0	91	108	false	0	true	0	0	Normal	0.3	0	0	Normal	0.3	2423	0
1211	Normal	true	0	0	122	0.2	false	2	1	0	1	false	Normal	7.0E-5	false	100	50	500	60	15	1000	10	100	0	Normal	false	60	15	16	48	None	15	0	0	1	108	false	0	true	0	0	Normal	0.3	0	0	Normal	0.3	3082	0
1213	Normal	true	0	0	122	0.2	false	2	1	0	1	false	Normal	7.0E-5	false	100	50	500	60	15	1000	10	100	0	Normal	false	60	15	16	48	None	15	0	0	21	108	false	0	true	0	0	Normal	0.3	0	0	Normal	0.3	2804	0
1219	Normal	true	0	0	122	0.2	false	2	1	0	1	false	Normal	7.0E-5	false	100	50	500	60	15	1000	10	100	0	Normal	false	60	15	16	48	None	15	0	0	81	108	false	0	true	0	0	Normal	0.3	0	0	Normal	0.3	2638	0
1214	Normal	true	0	0	122	0.2	false	2	1	0	1	false	Normal	7.0E-5	false	100	50	500	60	15	1000	10	100	0	Normal	false	60	15	16	48	None	15	0	0	31	108	false	0	true	0	0	Normal	0.3	0	0	Normal	0.3	2644	0
1216	Normal	true	0	0	122	0.2	false	2	1	0	1	false	Normal	7.0E-5	false	100	50	500	60	15	1000	10	100	0	Normal	false	60	15	16	48	None	15	0	0	51	108	false	0	true	0	0	Normal	0.3	0	0	Normal	0.3	2789	0
1215	Normal	true	0	0	122	0.2	false	2	1	0	1	false	Normal	7.0E-5	false	100	50	500	60	15	1000	10	100	0	Normal	false	60	15	16	48	None	15	0	0	41	108	false	0	true	0	0	Normal	0.3	0	0	Normal	0.3	2602	0
1220	Normal	true	0	0	122	0.2	false	2	1	0	1	false	Normal	7.0E-5	false	100	50	500	60	15	1000	10	100	0	Normal	false	60	15	16	48	None	15	0	0	91	108	false	0	true	0	0	Normal	0.3	0	0	Normal	0.3	2417	0
1229	Normal	true	0	0	123	0.2	false	2	1	0	1	false	Normal	7.0E-5	false	100	50	500	60	15	1000	10	100	0	Normal	false	60	15	16	48	None	15	0	0	81	108	false	0	true	0	0	Normal	0.3	0	0	Normal	0.3	2648	0
1218	Normal	true	0	0	122	0.2	false	2	1	0	1	false	Normal	7.0E-5	false	100	50	500	60	15	1000	10	100	0	Normal	false	60	15	16	48	None	15	0	0	71	108	false	0	true	0	0	Normal	0.3	0	0	Normal	0.3	2830	0
1217	Normal	true	0	0	122	0.2	false	2	1	0	1	false	Normal	7.0E-5	false	100	50	500	60	15	1000	10	100	0	Normal	false	60	15	16	48	None	15	0	0	61	108	false	0	true	0	0	Normal	0.3	0	0	Normal	0.3	2584	0
1223	Normal	true	0	0	123	0.2	false	2	1	0	1	false	Normal	7.0E-5	false	100	50	500	60	15	1000	10	100	0	Normal	false	60	15	16	48	None	15	0	0	21	108	false	0	true	0	0	Normal	0.3	0	0	Normal	0.3	2796	0
1224	Normal	true	0	0	123	0.2	false	2	1	0	1	false	Normal	7.0E-5	false	100	50	500	60	15	1000	10	100	0	Normal	false	60	15	16	48	None	15	0	0	31	108	false	0	true	0	0	Normal	0.3	0	0	Normal	0.3	2645	0
1221	Normal	true	0	0	123	0.2	false	2	1	0	1	false	Normal	7.0E-5	false	100	50	500	60	15	1000	10	100	0	Normal	false	60	15	16	48	None	15	0	0	1	108	false	0	true	0	0	Normal	0.3	0	0	Normal	0.3	3088	0
1225	Normal	true	0	0	123	0.2	false	2	1	0	1	false	Normal	7.0E-5	false	100	50	500	60	15	1000	10	100	0	Normal	false	60	15	16	48	None	15	0	0	41	108	false	0	true	0	0	Normal	0.3	0	0	Normal	0.3	2602	0
1222	Normal	true	0	0	123	0.2	false	2	1	0	1	false	Normal	7.0E-5	false	100	50	500	60	15	1000	10	100	0	Normal	false	60	15	16	48	None	15	0	0	11	108	false	0	true	0	0	Normal	0.3	0	0	Normal	0.3	2532	0
1226	Normal	true	0	0	123	0.2	false	2	1	0	1	false	Normal	7.0E-5	false	100	50	500	60	15	1000	10	100	0	Normal	false	60	15	16	48	None	15	0	0	51	108	false	0	true	0	0	Normal	0.3	0	0	Normal	0.3	2790	0
1228	Normal	true	0	0	123	0.2	false	2	1	0	1	false	Normal	7.0E-5	false	100	50	500	60	15	1000	10	100	0	Normal	false	60	15	16	48	None	15	0	0	71	108	false	0	true	0	0	Normal	0.3	0	0	Normal	0.3	2962	0
1233	Normal	true	0	0	124	0.2	false	2	1	0	1	false	Normal	7.0E-5	false	100	50	500	60	15	1000	10	100	0	Normal	false	60	15	16	48	None	15	0	0	21	108	false	0	true	0	0	Normal	0.3	0	0	Normal	0.3	2791	0
1232	Normal	true	0	0	124	0.2	false	2	1	0	1	false	Normal	7.0E-5	false	100	50	500	60	15	1000	10	100	0	Normal	false	60	15	16	48	None	15	0	0	11	108	false	0	true	0	0	Normal	0.3	0	0	Normal	0.3	2542	0
1231	Normal	true	0	0	124	0.2	false	2	1	0	1	false	Normal	7.0E-5	false	100	50	500	60	15	1000	10	100	0	Normal	false	60	15	16	48	None	15	0	0	1	108	false	0	true	0	0	Normal	0.3	0	0	Normal	0.3	3091	0
1239	Normal	true	0	0	124	0.2	false	2	1	0	1	false	Normal	7.0E-5	false	100	50	500	60	15	1000	10	100	0	Normal	false	60	15	16	48	None	15	0	0	81	108	false	0	true	0	0	Normal	0.3	0	0	Normal	0.3	2652	0
1227	Normal	true	0	0	123	0.2	false	2	1	0	1	false	Normal	7.0E-5	false	100	50	500	60	15	1000	10	100	0	Normal	false	60	15	16	48	None	15	0	0	61	108	false	0	true	0	0	Normal	0.3	0	0	Normal	0.3	2592	0
1230	Normal	true	0	0	123	0.2	false	2	1	0	1	false	Normal	7.0E-5	false	100	50	500	60	15	1000	10	100	0	Normal	false	60	15	16	48	None	15	0	0	91	108	false	0	true	0	0	Normal	0.3	0	0	Normal	0.3	2403	0
1235	Normal	true	0	0	124	0.2	false	2	1	0	1	false	Normal	7.0E-5	false	100	50	500	60	15	1000	10	100	0	Normal	false	60	15	16	48	None	15	0	0	41	108	false	0	true	0	0	Normal	0.3	0	0	Normal	0.3	2605	0
1234	Normal	true	0	0	124	0.2	false	2	1	0	1	false	Normal	7.0E-5	false	100	50	500	60	15	1000	10	100	0	Normal	false	60	15	16	48	None	15	0	0	31	108	false	0	true	0	0	Normal	0.3	0	0	Normal	0.3	2637	0
1236	Normal	true	0	0	124	0.2	false	2	1	0	1	false	Normal	7.0E-5	false	100	50	500	60	15	1000	10	100	0	Normal	false	60	15	16	48	None	15	0	0	51	108	false	0	true	0	0	Normal	0.3	0	0	Normal	0.3	2788	0
1238	Normal	true	0	0	124	0.2	false	2	1	0	1	false	Normal	7.0E-5	false	100	50	500	60	15	1000	10	100	0	Normal	false	60	15	16	48	None	15	0	0	71	108	false	0	true	0	0	Normal	0.3	0	0	Normal	0.3	2745	0
1240	Normal	true	0	0	124	0.2	false	2	1	0	1	false	Normal	7.0E-5	false	100	50	500	60	15	1000	10	100	0	Normal	false	60	15	16	48	None	15	0	0	91	108	false	0	true	0	0	Normal	0.3	0	0	Normal	0.3	2424	0
1237	Normal	true	0	0	124	0.2	false	2	1	0	1	false	Normal	7.0E-5	false	100	50	500	60	15	1000	10	100	0	Normal	false	60	15	16	48	None	15	0	0	61	108	false	0	true	0	0	Normal	0.3	0	0	Normal	0.3	2582	0
1242	Normal	true	0	0	125	0.2	false	2	1	0	1	false	Normal	7.0E-5	false	100	50	500	60	15	1000	10	100	0	Normal	false	60	15	16	48	None	15	0	0	11	108	false	0	true	0	0	Normal	0.3	0	0	Normal	0.3	2543	0
1243	Normal	true	0	0	125	0.2	false	2	1	0	1	false	Normal	7.0E-5	false	100	50	500	60	15	1000	10	100	0	Normal	false	60	15	16	48	None	15	0	0	21	108	false	0	true	0	0	Normal	0.3	0	0	Normal	0.3	2802	0
1249	Normal	true	0	0	125	0.2	false	2	1	0	1	false	Normal	7.0E-5	false	100	50	500	60	15	1000	10	100	0	Normal	false	60	15	16	48	None	15	0	0	81	108	false	0	true	0	0	Normal	0.3	0	0	Normal	0.3	2657	0
1246	Normal	true	0	0	125	0.2	false	2	1	0	1	false	Normal	7.0E-5	false	100	50	500	60	15	1000	10	100	0	Normal	false	60	15	16	48	None	15	0	0	51	108	false	0	true	0	0	Normal	0.3	0	0	Normal	0.3	2773	0
1241	Normal	true	0	0	125	0.2	false	2	1	0	1	false	Normal	7.0E-5	false	100	50	500	60	15	1000	10	100	0	Normal	false	60	15	16	48	None	15	0	0	1	108	false	0	true	0	0	Normal	0.3	0	0	Normal	0.3	3102	0
1245	Normal	true	0	0	125	0.2	false	2	1	0	1	false	Normal	7.0E-5	false	100	50	500	60	15	1000	10	100	0	Normal	false	60	15	16	48	None	15	0	0	41	108	false	0	true	0	0	Normal	0.3	0	0	Normal	0.3	2616	0
1252	Normal	true	0	0	126	0.2	false	2	1	0	1	false	Normal	7.0E-5	false	100	50	500	60	15	1000	10	100	0	Normal	false	60	15	16	48	None	15	0	0	11	108	false	0	true	0	0	Normal	0.3	0	0	Normal	0.3	2563	0
1244	Normal	true	0	0	125	0.2	false	2	1	0	1	false	Normal	7.0E-5	false	100	50	500	60	15	1000	10	100	0	Normal	false	60	15	16	48	None	15	0	0	31	108	false	0	true	0	0	Normal	0.3	0	0	Normal	0.3	2656	0
1248	Normal	true	0	0	125	0.2	false	2	1	0	1	false	Normal	7.0E-5	false	100	50	500	60	15	1000	10	100	0	Normal	false	60	15	16	48	None	15	0	0	71	108	false	0	true	0	0	Normal	0.3	0	0	Normal	0.3	2742	0
1247	Normal	true	0	0	125	0.2	false	2	1	0	1	false	Normal	7.0E-5	false	100	50	500	60	15	1000	10	100	0	Normal	false	60	15	16	48	None	15	0	0	61	108	false	0	true	0	0	Normal	0.3	0	0	Normal	0.3	2578	0
1250	Normal	true	0	0	125	0.2	false	2	1	0	1	false	Normal	7.0E-5	false	100	50	500	60	15	1000	10	100	0	Normal	false	60	15	16	48	None	15	0	0	91	108	false	0	true	0	0	Normal	0.3	0	0	Normal	0.3	2433	0
1259	Normal	true	0	0	126	0.2	false	2	1	0	1	false	Normal	7.0E-5	false	100	50	500	60	15	1000	10	100	0	Normal	false	60	15	16	48	None	15	0	0	81	108	false	0	true	0	0	Normal	0.3	0	0	Normal	0.3	2661	0
1256	Normal	true	0	0	126	0.2	false	2	1	0	1	false	Normal	7.0E-5	false	100	50	500	60	15	1000	10	100	0	Normal	false	60	15	16	48	None	15	0	0	51	108	false	0	true	0	0	Normal	0.3	0	0	Normal	0.3	2781	0
1255	Normal	true	0	0	126	0.2	false	2	1	0	1	false	Normal	7.0E-5	false	100	50	500	60	15	1000	10	100	0	Normal	false	60	15	16	48	None	15	0	0	41	108	false	0	true	0	0	Normal	0.3	0	0	Normal	0.3	2627	0
1253	Normal	true	0	0	126	0.2	false	2	1	0	1	false	Normal	7.0E-5	false	100	50	500	60	15	1000	10	100	0	Normal	false	60	15	16	48	None	15	0	0	21	108	false	0	true	0	0	Normal	0.3	0	0	Normal	0.3	2785	0
1251	Normal	true	0	0	126	0.2	false	2	1	0	1	false	Normal	7.0E-5	false	100	50	500	60	15	1000	10	100	0	Normal	false	60	15	16	48	None	15	0	0	1	108	false	0	true	0	0	Normal	0.3	0	0	Normal	0.3	3118	0
1254	Normal	true	0	0	126	0.2	false	2	1	0	1	false	Normal	7.0E-5	false	100	50	500	60	15	1000	10	100	0	Normal	false	60	15	16	48	None	15	0	0	31	108	false	0	true	0	0	Normal	0.3	0	0	Normal	0.3	2661	0
1258	Normal	true	0	0	126	0.2	false	2	1	0	1	false	Normal	7.0E-5	false	100	50	500	60	15	1000	10	100	0	Normal	false	60	15	16	48	None	15	0	0	71	108	false	0	true	0	0	Normal	0.3	0	0	Normal	0.3	2747	0
1260	Normal	true	0	0	126	0.2	false	2	1	0	1	false	Normal	7.0E-5	false	100	50	500	60	15	1000	10	100	0	Normal	false	60	15	16	48	None	15	0	0	91	108	false	0	true	0	0	Normal	0.3	0	0	Normal	0.3	2444	0
1262	Normal	true	0	0	127	0.2	false	2	1	0	1	false	Normal	7.0E-5	false	100	50	500	60	15	1000	10	100	0	Normal	false	60	15	16	48	None	15	0	0	11	108	false	0	true	0	0	Normal	0.3	0	0	Normal	0.3	2576	0
1257	Normal	true	0	0	126	0.2	false	2	1	0	1	false	Normal	7.0E-5	false	100	50	500	60	15	1000	10	100	0	Normal	false	60	15	16	48	None	15	0	0	61	108	false	0	true	0	0	Normal	0.3	0	0	Normal	0.3	2574	0
1263	Normal	true	0	0	127	0.2	false	2	1	0	1	false	Normal	7.0E-5	false	100	50	500	60	15	1000	10	100	0	Normal	false	60	15	16	48	None	15	0	0	21	108	false	0	true	0	0	Normal	0.3	0	0	Normal	0.3	2777	0
1264	Normal	true	0	0	127	0.2	false	2	1	0	1	false	Normal	7.0E-5	false	100	50	500	60	15	1000	10	100	0	Normal	false	60	15	16	48	None	15	0	0	31	108	false	0	true	0	0	Normal	0.3	0	0	Normal	0.3	2652	0
1261	Normal	true	0	0	127	0.2	false	2	1	0	1	false	Normal	7.0E-5	false	100	50	500	60	15	1000	10	100	0	Normal	false	60	15	16	48	None	15	0	0	1	108	false	0	true	0	0	Normal	0.3	0	0	Normal	0.3	3120	0
1265	Normal	true	0	0	127	0.2	false	2	1	0	1	false	Normal	7.0E-5	false	100	50	500	60	15	1000	10	100	0	Normal	false	60	15	16	48	None	15	0	0	41	108	false	0	true	0	0	Normal	0.3	0	0	Normal	0.3	2624	0
1269	Normal	true	0	0	127	0.2	false	2	1	0	1	false	Normal	7.0E-5	false	100	50	500	60	15	1000	10	100	0	Normal	false	60	15	16	48	None	15	0	0	81	108	false	0	true	0	0	Normal	0.3	0	0	Normal	0.3	2676	0
1266	Normal	true	0	0	127	0.2	false	2	1	0	1	false	Normal	7.0E-5	false	100	50	500	60	15	1000	10	100	0	Normal	false	60	15	16	48	None	15	0	0	51	108	false	0	true	0	0	Normal	0.3	0	0	Normal	0.3	2790	0
1268	Normal	true	0	0	127	0.2	false	2	1	0	1	false	Normal	7.0E-5	false	100	50	500	60	15	1000	10	100	0	Normal	false	60	15	16	48	None	15	0	0	71	108	false	0	true	0	0	Normal	0.3	0	0	Normal	0.3	2768	0
1279	Normal	true	0	0	128	0.2	false	2	1	0	1	false	Normal	7.0E-5	false	100	50	500	60	15	1000	10	100	0	Normal	false	60	15	16	48	None	15	0	0	81	108	false	0	true	0	0	Normal	0.3	0	0	Normal	0.3	2672	0
1271	Normal	true	0	0	128	0.2	false	2	1	0	1	false	Normal	7.0E-5	false	100	50	500	60	15	1000	10	100	0	Normal	false	60	15	16	48	None	15	0	0	1	108	false	0	true	0	0	Normal	0.3	0	0	Normal	0.3	3120	0
1267	Normal	true	0	0	127	0.2	false	2	1	0	1	false	Normal	7.0E-5	false	100	50	500	60	15	1000	10	100	0	Normal	false	60	15	16	48	None	15	0	0	61	108	false	0	true	0	0	Normal	0.3	0	0	Normal	0.3	2573	0
1274	Normal	true	0	0	128	0.2	false	2	1	0	1	false	Normal	7.0E-5	false	100	50	500	60	15	1000	10	100	0	Normal	false	60	15	16	48	None	15	0	0	31	108	false	0	true	0	0	Normal	0.3	0	0	Normal	0.3	2662	0
1270	Normal	true	0	0	127	0.2	false	2	1	0	1	false	Normal	7.0E-5	false	100	50	500	60	15	1000	10	100	0	Normal	false	60	15	16	48	None	15	0	0	91	108	false	0	true	0	0	Normal	0.3	0	0	Normal	0.3	2436	0
1273	Normal	true	0	0	128	0.2	false	2	1	0	1	false	Normal	7.0E-5	false	100	50	500	60	15	1000	10	100	0	Normal	false	60	15	16	48	None	15	0	0	21	108	false	0	true	0	0	Normal	0.3	0	0	Normal	0.3	2782	0
1272	Normal	true	0	0	128	0.2	false	2	1	0	1	false	Normal	7.0E-5	false	100	50	500	60	15	1000	10	100	0	Normal	false	60	15	16	48	None	15	0	0	11	108	false	0	true	0	0	Normal	0.3	0	0	Normal	0.3	2571	0
1278	Normal	true	0	0	128	0.2	false	2	1	0	1	false	Normal	7.0E-5	false	100	50	500	60	15	1000	10	100	0	Normal	false	60	15	16	48	None	15	0	0	71	108	false	0	true	0	0	Normal	0.3	0	0	Normal	0.3	2975	0
1275	Normal	true	0	0	128	0.2	false	2	1	0	1	false	Normal	7.0E-5	false	100	50	500	60	15	1000	10	100	0	Normal	false	60	15	16	48	None	15	0	0	41	108	false	0	true	0	0	Normal	0.3	0	0	Normal	0.3	2631	0
1276	Normal	true	0	0	128	0.2	false	2	1	0	1	false	Normal	7.0E-5	false	100	50	500	60	15	1000	10	100	0	Normal	false	60	15	16	48	None	15	0	0	51	108	false	0	true	0	0	Normal	0.3	0	0	Normal	0.3	2815	0
1277	Normal	true	0	0	128	0.2	false	2	1	0	1	false	Normal	7.0E-5	false	100	50	500	60	15	1000	10	100	0	Normal	false	60	15	16	48	None	15	0	0	61	108	false	0	true	0	0	Normal	0.3	0	0	Normal	0.3	2584	0
1282	Normal	true	0	0	129	0.2	false	2	1	0	1	false	Normal	7.0E-5	false	100	50	500	60	15	1000	10	100	0	Normal	false	60	15	16	48	None	15	0	0	11	108	false	0	true	0	0	Normal	0.3	0	0	Normal	0.3	2577	0
1283	Normal	true	0	0	129	0.2	false	2	1	0	1	false	Normal	7.0E-5	false	100	50	500	60	15	1000	10	100	0	Normal	false	60	15	16	48	None	15	0	0	21	108	false	0	true	0	0	Normal	0.3	0	0	Normal	0.3	2790	0
1280	Normal	true	0	0	128	0.2	false	2	1	0	1	false	Normal	7.0E-5	false	100	50	500	60	15	1000	10	100	0	Normal	false	60	15	16	48	None	15	0	0	91	108	false	0	true	0	0	Normal	0.3	0	0	Normal	0.3	2429	0
1289	Normal	true	0	0	129	0.2	false	2	1	0	1	false	Normal	7.0E-5	false	100	50	500	60	15	1000	10	100	0	Normal	false	60	15	16	48	None	15	0	0	81	108	false	0	true	0	0	Normal	0.3	0	0	Normal	0.3	2678	0
1284	Normal	true	0	0	129	0.2	false	2	1	0	1	false	Normal	7.0E-5	false	100	50	500	60	15	1000	10	100	0	Normal	false	60	15	16	48	None	15	0	0	31	108	false	0	true	0	0	Normal	0.3	0	0	Normal	0.3	2669	0
1286	Normal	true	0	0	129	0.2	false	2	1	0	1	false	Normal	7.0E-5	false	100	50	500	60	15	1000	10	100	0	Normal	false	60	15	16	48	None	15	0	0	51	108	false	0	true	0	0	Normal	0.3	0	0	Normal	0.3	2816	0
1281	Normal	true	0	0	129	0.2	false	2	1	0	1	false	Normal	7.0E-5	false	100	50	500	60	15	1000	10	100	0	Normal	false	60	15	16	48	None	15	0	0	1	108	false	0	true	0	0	Normal	0.3	0	0	Normal	0.3	3115	0
1285	Normal	true	0	0	129	0.2	false	2	1	0	1	false	Normal	7.0E-5	false	100	50	500	60	15	1000	10	100	0	Normal	false	60	15	16	48	None	15	0	0	41	108	false	0	true	0	0	Normal	0.3	0	0	Normal	0.3	2630	0
1288	Normal	true	0	0	129	0.2	false	2	1	0	1	false	Normal	7.0E-5	false	100	50	500	60	15	1000	10	100	0	Normal	false	60	15	16	48	None	15	0	0	71	108	false	0	true	0	0	Normal	0.3	0	0	Normal	0.3	2780	0
1287	Normal	true	0	0	129	0.2	false	2	1	0	1	false	Normal	7.0E-5	false	100	50	500	60	15	1000	10	100	0	Normal	false	60	15	16	48	None	15	0	0	61	108	false	0	true	0	0	Normal	0.3	0	0	Normal	0.3	2588	0
1290	Normal	true	0	0	129	0.2	false	2	1	0	1	false	Normal	7.0E-5	false	100	50	500	60	15	1000	10	100	0	Normal	false	60	15	16	48	None	15	0	0	91	108	false	0	true	0	0	Normal	0.3	0	0	Normal	0.3	2445	0
1291	Normal	true	0	0	130	0.2	false	2	1	0	1	false	Normal	7.0E-5	false	100	50	500	60	15	1000	10	100	0	Normal	false	60	15	16	48	None	15	0	0	1	108	false	0	true	0	0	Normal	0.3	0	0	Normal	0.3	3128	0
1292	Normal	true	0	0	130	0.2	false	2	1	0	1	false	Normal	7.0E-5	false	100	50	500	60	15	1000	10	100	0	Normal	false	60	15	16	48	None	15	0	0	11	108	false	0	true	0	0	Normal	0.3	0	0	Normal	0.3	2572	0
1293	Normal	true	0	0	130	0.2	false	2	1	0	1	false	Normal	7.0E-5	false	100	50	500	60	15	1000	10	100	0	Normal	false	60	15	16	48	None	15	0	0	21	108	false	0	true	0	0	Normal	0.3	0	0	Normal	0.3	2768	0
1296	Normal	true	0	0	130	0.2	false	2	1	0	1	false	Normal	7.0E-5	false	100	50	500	60	15	1000	10	100	0	Normal	false	60	15	16	48	None	15	0	0	51	108	false	0	true	0	0	Normal	0.3	0	0	Normal	0.3	2815	0
1299	Normal	true	0	0	130	0.2	false	2	1	0	1	false	Normal	7.0E-5	false	100	50	500	60	15	1000	10	100	0	Normal	false	60	15	16	48	None	15	0	0	81	108	false	0	true	0	0	Normal	0.3	0	0	Normal	0.3	2690	0
1294	Normal	true	0	0	130	0.2	false	2	1	0	1	false	Normal	7.0E-5	false	100	50	500	60	15	1000	10	100	0	Normal	false	60	15	16	48	None	15	0	0	31	108	false	0	true	0	0	Normal	0.3	0	0	Normal	0.3	2671	0
1295	Normal	true	0	0	130	0.2	false	2	1	0	1	false	Normal	7.0E-5	false	100	50	500	60	15	1000	10	100	0	Normal	false	60	15	16	48	None	15	0	0	41	108	false	0	true	0	0	Normal	0.3	0	0	Normal	0.3	2636	0
1302	Normal	true	0	0	131	0.2	false	2	1	0	1	false	Normal	7.0E-5	false	100	50	500	60	15	1000	10	100	0	Normal	false	60	15	16	48	None	15	0	0	11	108	false	0	true	0	0	Normal	0.3	0	0	Normal	0.3	2598	0
1300	Normal	true	0	0	130	0.2	false	2	1	0	1	false	Normal	7.0E-5	false	100	50	500	60	15	1000	10	100	0	Normal	false	60	15	16	48	None	15	0	0	91	108	false	0	true	0	0	Normal	0.3	0	0	Normal	0.3	2442	0
1298	Normal	true	0	0	130	0.2	false	2	1	0	1	false	Normal	7.0E-5	false	100	50	500	60	15	1000	10	100	0	Normal	false	60	15	16	48	None	15	0	0	71	108	false	0	true	0	0	Normal	0.3	0	0	Normal	0.3	2830	0
1309	Normal	true	0	0	131	0.2	false	2	1	0	1	false	Normal	7.0E-5	false	100	50	500	60	15	1000	10	100	0	Normal	false	60	15	16	48	None	15	0	0	81	108	false	0	true	0	0	Normal	0.3	0	0	Normal	0.3	2682	0
1303	Normal	true	0	0	131	0.2	false	2	1	0	1	false	Normal	7.0E-5	false	100	50	500	60	15	1000	10	100	0	Normal	false	60	15	16	48	None	15	0	0	21	108	false	0	true	0	0	Normal	0.3	0	0	Normal	0.3	2794	0
1301	Normal	true	0	0	131	0.2	false	2	1	0	1	false	Normal	7.0E-5	false	100	50	500	60	15	1000	10	100	0	Normal	false	60	15	16	48	None	15	0	0	1	108	false	0	true	0	0	Normal	0.3	0	0	Normal	0.3	3130	0
1297	Normal	true	0	0	130	0.2	false	2	1	0	1	false	Normal	7.0E-5	false	100	50	500	60	15	1000	10	100	0	Normal	false	60	15	16	48	None	15	0	0	61	108	false	0	true	0	0	Normal	0.3	0	0	Normal	0.3	2597	0
1305	Normal	true	0	0	131	0.2	false	2	1	0	1	false	Normal	7.0E-5	false	100	50	500	60	15	1000	10	100	0	Normal	false	60	15	16	48	None	15	0	0	41	108	false	0	true	0	0	Normal	0.3	0	0	Normal	0.3	2637	0
1304	Normal	true	0	0	131	0.2	false	2	1	0	1	false	Normal	7.0E-5	false	100	50	500	60	15	1000	10	100	0	Normal	false	60	15	16	48	None	15	0	0	31	108	false	0	true	0	0	Normal	0.3	0	0	Normal	0.3	2671	0
1308	Normal	true	0	0	131	0.2	false	2	1	0	1	false	Normal	7.0E-5	false	100	50	500	60	15	1000	10	100	0	Normal	false	60	15	16	48	None	15	0	0	71	108	false	0	true	0	0	Normal	0.3	0	0	Normal	0.3	3204	0
1306	Normal	true	0	0	131	0.2	false	2	1	0	1	false	Normal	7.0E-5	false	100	50	500	60	15	1000	10	100	0	Normal	false	60	15	16	48	None	15	0	0	51	108	false	0	true	0	0	Normal	0.3	0	0	Normal	0.3	2818	0
1307	Normal	true	0	0	131	0.2	false	2	1	0	1	false	Normal	7.0E-5	false	100	50	500	60	15	1000	10	100	0	Normal	false	60	15	16	48	None	15	0	0	61	108	false	0	true	0	0	Normal	0.3	0	0	Normal	0.3	2595	0
1310	Normal	true	0	0	131	0.2	false	2	1	0	1	false	Normal	7.0E-5	false	100	50	500	60	15	1000	10	100	0	Normal	false	60	15	16	48	None	15	0	0	91	108	false	0	true	0	0	Normal	0.3	0	0	Normal	0.3	2441	0
1313	Normal	true	0	0	132	0.2	false	2	1	0	1	false	Normal	7.0E-5	false	100	50	500	60	15	1000	10	100	0	Normal	false	60	15	16	48	None	15	0	0	21	108	false	0	true	0	0	Normal	0.3	0	0	Normal	0.3	2778	0
1312	Normal	true	0	0	132	0.2	false	2	1	0	1	false	Normal	7.0E-5	false	100	50	500	60	15	1000	10	100	0	Normal	false	60	15	16	48	None	15	0	0	11	108	false	0	true	0	0	Normal	0.3	0	0	Normal	0.3	2581	0
1316	Normal	true	0	0	132	0.2	false	2	1	0	1	false	Normal	7.0E-5	false	100	50	500	60	15	1000	10	100	0	Normal	false	60	15	16	48	None	15	0	0	51	108	false	0	true	0	0	Normal	0.3	0	0	Normal	0.3	2834	0
1311	Normal	true	0	0	132	0.2	false	2	1	0	1	false	Normal	7.0E-5	false	100	50	500	60	15	1000	10	100	0	Normal	false	60	15	16	48	None	15	0	0	1	108	false	0	true	0	0	Normal	0.3	0	0	Normal	0.3	3136	0
1315	Normal	true	0	0	132	0.2	false	2	1	0	1	false	Normal	7.0E-5	false	100	50	500	60	15	1000	10	100	0	Normal	false	60	15	16	48	None	15	0	0	41	108	false	0	true	0	0	Normal	0.3	0	0	Normal	0.3	2636	0
1319	Normal	true	0	0	132	0.2	false	2	1	0	1	false	Normal	7.0E-5	false	100	50	500	60	15	1000	10	100	0	Normal	false	60	15	16	48	None	15	0	0	81	108	false	0	true	0	0	Normal	0.3	0	0	Normal	0.3	2688	0
1314	Normal	true	0	0	132	0.2	false	2	1	0	1	false	Normal	7.0E-5	false	100	50	500	60	15	1000	10	100	0	Normal	false	60	15	16	48	None	15	0	0	31	108	false	0	true	0	0	Normal	0.3	0	0	Normal	0.3	2677	0
1318	Normal	true	0	0	132	0.2	false	2	1	0	1	false	Normal	7.0E-5	false	100	50	500	60	15	1000	10	100	0	Normal	false	60	15	16	48	None	15	0	0	71	108	false	0	true	0	0	Normal	0.3	0	0	Normal	0.3	2803	0
1317	Normal	true	0	0	132	0.2	false	2	1	0	1	false	Normal	7.0E-5	false	100	50	500	60	15	1000	10	100	0	Normal	false	60	15	16	48	None	15	0	0	61	108	false	0	true	0	0	Normal	0.3	0	0	Normal	0.3	2595	0
1323	Normal	true	0	0	133	0.2	false	2	1	0	1	false	Normal	7.0E-5	false	100	50	500	60	15	1000	10	100	0	Normal	false	60	15	16	48	None	15	0	0	21	108	false	0	true	0	0	Normal	0.3	0	0	Normal	0.3	2831	0
1320	Normal	true	0	0	132	0.2	false	2	1	0	1	false	Normal	7.0E-5	false	100	50	500	60	15	1000	10	100	0	Normal	false	60	15	16	48	None	15	0	0	91	108	false	0	true	0	0	Normal	0.3	0	0	Normal	0.3	2445	0
1329	Normal	true	0	0	133	0.2	false	2	1	0	1	false	Normal	7.0E-5	false	100	50	500	60	15	1000	10	100	0	Normal	false	60	15	16	48	None	15	0	0	81	108	false	0	true	0	0	Normal	0.3	0	0	Normal	0.3	2692	0
1326	Normal	true	0	0	133	0.2	false	2	1	0	1	false	Normal	7.0E-5	false	100	50	500	60	15	1000	10	100	0	Normal	false	60	15	16	48	None	15	0	0	51	108	false	0	true	0	0	Normal	0.3	0	0	Normal	0.3	2832	0
1322	Normal	true	0	0	133	0.2	false	2	1	0	1	false	Normal	7.0E-5	false	100	50	500	60	15	1000	10	100	0	Normal	false	60	15	16	48	None	15	0	0	11	108	false	0	true	0	0	Normal	0.3	0	0	Normal	0.3	2598	0
1321	Normal	true	0	0	133	0.2	false	2	1	0	1	false	Normal	7.0E-5	false	100	50	500	60	15	1000	10	100	0	Normal	false	60	15	16	48	None	15	0	0	1	108	false	0	true	0	0	Normal	0.3	0	0	Normal	0.3	3150	0
1325	Normal	true	0	0	133	0.2	false	2	1	0	1	false	Normal	7.0E-5	false	100	50	500	60	15	1000	10	100	0	Normal	false	60	15	16	48	None	15	0	0	41	108	false	0	true	0	0	Normal	0.3	0	0	Normal	0.3	2645	0
1324	Normal	true	0	0	133	0.2	false	2	1	0	1	false	Normal	7.0E-5	false	100	50	500	60	15	1000	10	100	0	Normal	false	60	15	16	48	None	15	0	0	31	108	false	0	true	0	0	Normal	0.3	0	0	Normal	0.3	2676	0
1328	Normal	true	0	0	133	0.2	false	2	1	0	1	false	Normal	7.0E-5	false	100	50	500	60	15	1000	10	100	0	Normal	false	60	15	16	48	None	15	0	0	71	108	false	0	true	0	0	Normal	0.3	0	0	Normal	0.3	2785	0
1332	Normal	true	0	0	134	0.2	false	2	1	0	1	false	Normal	7.0E-5	false	100	50	500	60	15	1000	10	100	0	Normal	false	60	15	16	48	None	15	0	0	11	108	false	0	true	0	0	Normal	0.3	0	0	Normal	0.3	2592	0
1327	Normal	true	0	0	133	0.2	false	2	1	0	1	false	Normal	7.0E-5	false	100	50	500	60	15	1000	10	100	0	Normal	false	60	15	16	48	None	15	0	0	61	108	false	0	true	0	0	Normal	0.3	0	0	Normal	0.3	2588	0
1330	Normal	true	0	0	133	0.2	false	2	1	0	1	false	Normal	7.0E-5	false	100	50	500	60	15	1000	10	100	0	Normal	false	60	15	16	48	None	15	0	0	91	108	false	0	true	0	0	Normal	0.3	0	0	Normal	0.3	2467	0
1331	Normal	true	0	0	134	0.2	false	2	1	0	1	false	Normal	7.0E-5	false	100	50	500	60	15	1000	10	100	0	Normal	false	60	15	16	48	None	15	0	0	1	108	false	0	true	0	0	Normal	0.3	0	0	Normal	0.3	3140	0
1333	Normal	true	0	0	134	0.2	false	2	1	0	1	false	Normal	7.0E-5	false	100	50	500	60	15	1000	10	100	0	Normal	false	60	15	16	48	None	15	0	0	21	108	false	0	true	0	0	Normal	0.3	0	0	Normal	0.3	2823	0
1339	Normal	true	0	0	134	0.2	false	2	1	0	1	false	Normal	7.0E-5	false	100	50	500	60	15	1000	10	100	0	Normal	false	60	15	16	48	None	15	0	0	81	108	false	0	true	0	0	Normal	0.3	0	0	Normal	0.3	2692	0
1335	Normal	true	0	0	134	0.2	false	2	1	0	1	false	Normal	7.0E-5	false	100	50	500	60	15	1000	10	100	0	Normal	false	60	15	16	48	None	15	0	0	41	108	false	0	true	0	0	Normal	0.3	0	0	Normal	0.3	2644	0
1336	Normal	true	0	0	134	0.2	false	2	1	0	1	false	Normal	7.0E-5	false	100	50	500	60	15	1000	10	100	0	Normal	false	60	15	16	48	None	15	0	0	51	108	false	0	true	0	0	Normal	0.3	0	0	Normal	0.3	2838	0
1334	Normal	true	0	0	134	0.2	false	2	1	0	1	false	Normal	7.0E-5	false	100	50	500	60	15	1000	10	100	0	Normal	false	60	15	16	48	None	15	0	0	31	108	false	0	true	0	0	Normal	0.3	0	0	Normal	0.3	2666	0
1342	Normal	true	0	0	135	0.2	false	2	1	0	1	false	Normal	7.0E-5	false	100	50	500	60	15	1000	10	100	0	Normal	false	60	15	16	48	None	15	0	0	11	108	false	0	true	0	0	Normal	0.3	0	0	Normal	0.3	2605	0
1337	Normal	true	0	0	134	0.2	false	2	1	0	1	false	Normal	7.0E-5	false	100	50	500	60	15	1000	10	100	0	Normal	false	60	15	16	48	None	15	0	0	61	108	false	0	true	0	0	Normal	0.3	0	0	Normal	0.3	2611	0
1340	Normal	true	0	0	134	0.2	false	2	1	0	1	false	Normal	7.0E-5	false	100	50	500	60	15	1000	10	100	0	Normal	false	60	15	16	48	None	15	0	0	91	108	false	0	true	0	0	Normal	0.3	0	0	Normal	0.3	2461	0
1343	Normal	true	0	0	135	0.2	false	2	1	0	1	false	Normal	7.0E-5	false	100	50	500	60	15	1000	10	100	0	Normal	false	60	15	16	48	None	15	0	0	21	108	false	0	true	0	0	Normal	0.3	0	0	Normal	0.3	2794	0
1338	Normal	true	0	0	134	0.2	false	2	1	0	1	false	Normal	7.0E-5	false	100	50	500	60	15	1000	10	100	0	Normal	false	60	15	16	48	None	15	0	0	71	108	false	0	true	0	0	Normal	0.3	0	0	Normal	0.3	3146	0
1349	Normal	true	0	0	135	0.2	false	2	1	0	1	false	Normal	7.0E-5	false	100	50	500	60	15	1000	10	100	0	Normal	false	60	15	16	48	None	15	0	0	81	108	false	0	true	0	0	Normal	0.3	0	0	Normal	0.3	2700	0
1346	Normal	true	0	0	135	0.2	false	2	1	0	1	false	Normal	7.0E-5	false	100	50	500	60	15	1000	10	100	0	Normal	false	60	15	16	48	None	15	0	0	51	108	false	0	true	0	0	Normal	0.3	0	0	Normal	0.3	2849	0
1345	Normal	true	0	0	135	0.2	false	2	1	0	1	false	Normal	7.0E-5	false	100	50	500	60	15	1000	10	100	0	Normal	false	60	15	16	48	None	15	0	0	41	108	false	0	true	0	0	Normal	0.3	0	0	Normal	0.3	2653	0
1344	Normal	true	0	0	135	0.2	false	2	1	0	1	false	Normal	7.0E-5	false	100	50	500	60	15	1000	10	100	0	Normal	false	60	15	16	48	None	15	0	0	31	108	false	0	true	0	0	Normal	0.3	0	0	Normal	0.3	2666	0
1341	Normal	true	0	0	135	0.2	false	2	1	0	1	false	Normal	7.0E-5	false	100	50	500	60	15	1000	10	100	0	Normal	false	60	15	16	48	None	15	0	0	1	108	false	0	true	0	0	Normal	0.3	0	0	Normal	0.3	3117	0
1348	Normal	true	0	0	135	0.2	false	2	1	0	1	false	Normal	7.0E-5	false	100	50	500	60	15	1000	10	100	0	Normal	false	60	15	16	48	None	15	0	0	71	108	false	0	true	0	0	Normal	0.3	0	0	Normal	0.3	3226	0
1350	Normal	true	0	0	135	0.2	false	2	1	0	1	false	Normal	7.0E-5	false	100	50	500	60	15	1000	10	100	0	Normal	false	60	15	16	48	None	15	0	0	91	108	false	0	true	0	0	Normal	0.3	0	0	Normal	0.3	2476	0
1347	Normal	true	0	0	135	0.2	false	2	1	0	1	false	Normal	7.0E-5	false	100	50	500	60	15	1000	10	100	0	Normal	false	60	15	16	48	None	15	0	0	61	108	false	0	true	0	0	Normal	0.3	0	0	Normal	0.3	2614	0
1352	Normal	true	0	0	136	0.2	false	2	1	0	1	false	Normal	7.0E-5	false	100	50	500	60	15	1000	10	100	0	Normal	false	60	15	16	48	None	15	0	0	11	108	false	0	true	0	0	Normal	0.3	0	0	Normal	0.3	2614	0
1351	Normal	true	0	0	136	0.2	false	2	1	0	1	false	Normal	7.0E-5	false	100	50	500	60	15	1000	10	100	0	Normal	false	60	15	16	48	None	15	0	0	1	108	false	0	true	0	0	Normal	0.3	0	0	Normal	0.3	3122	0
1359	Normal	true	0	0	136	0.2	false	2	1	0	1	false	Normal	7.0E-5	false	100	50	500	60	15	1000	10	100	0	Normal	false	60	15	16	48	None	15	0	0	81	108	false	0	true	0	0	Normal	0.3	0	0	Normal	0.3	2702	0
1356	Normal	true	0	0	136	0.2	false	2	1	0	1	false	Normal	7.0E-5	false	100	50	500	60	15	1000	10	100	0	Normal	false	60	15	16	48	None	15	0	0	51	108	false	0	true	0	0	Normal	0.3	0	0	Normal	0.3	2851	0
1353	Normal	true	0	0	136	0.2	false	2	1	0	1	false	Normal	7.0E-5	false	100	50	500	60	15	1000	10	100	0	Normal	false	60	15	16	48	None	15	0	0	21	108	false	0	true	0	0	Normal	0.3	0	0	Normal	0.3	2797	0
1355	Normal	true	0	0	136	0.2	false	2	1	0	1	false	Normal	7.0E-5	false	100	50	500	60	15	1000	10	100	0	Normal	false	60	15	16	48	None	15	0	0	41	108	false	0	true	0	0	Normal	0.3	0	0	Normal	0.3	2655	0
1358	Normal	true	0	0	136	0.2	false	2	1	0	1	false	Normal	7.0E-5	false	100	50	500	60	15	1000	10	100	0	Normal	false	60	15	16	48	None	15	0	0	71	108	false	0	true	0	0	Normal	0.3	0	0	Normal	0.3	2810	0
1354	Normal	true	0	0	136	0.2	false	2	1	0	1	false	Normal	7.0E-5	false	100	50	500	60	15	1000	10	100	0	Normal	false	60	15	16	48	None	15	0	0	31	108	false	0	true	0	0	Normal	0.3	0	0	Normal	0.3	2677	0
1357	Normal	true	0	0	136	0.2	false	2	1	0	1	false	Normal	7.0E-5	false	100	50	500	60	15	1000	10	100	0	Normal	false	60	15	16	48	None	15	0	0	61	108	false	0	true	0	0	Normal	0.3	0	0	Normal	0.3	2614	0
1369	Normal	true	0	0	137	0.2	false	2	1	0	1	false	Normal	7.0E-5	false	100	50	500	60	15	1000	10	100	0	Normal	false	60	15	16	48	None	15	0	0	81	108	false	0	true	0	0	Normal	0.3	0	0	Normal	0.3	2705	0
1360	Normal	true	0	0	136	0.2	false	2	1	0	1	false	Normal	7.0E-5	false	100	50	500	60	15	1000	10	100	0	Normal	false	60	15	16	48	None	15	0	0	91	108	false	0	true	0	0	Normal	0.3	0	0	Normal	0.3	2482	0
1362	Normal	true	0	0	137	0.2	false	2	1	0	1	false	Normal	7.0E-5	false	100	50	500	60	15	1000	10	100	0	Normal	false	60	15	16	48	None	15	0	0	11	108	false	0	true	0	0	Normal	0.3	0	0	Normal	0.3	2598	0
1365	Normal	true	0	0	137	0.2	false	2	1	0	1	false	Normal	7.0E-5	false	100	50	500	60	15	1000	10	100	0	Normal	false	60	15	16	48	None	15	0	0	41	108	false	0	true	0	0	Normal	0.3	0	0	Normal	0.3	2658	0
1363	Normal	true	0	0	137	0.2	false	2	1	0	1	false	Normal	7.0E-5	false	100	50	500	60	15	1000	10	100	0	Normal	false	60	15	16	48	None	15	0	0	21	108	false	0	true	0	0	Normal	0.3	0	0	Normal	0.3	2793	0
1366	Normal	true	0	0	137	0.2	false	2	1	0	1	false	Normal	7.0E-5	false	100	50	500	60	15	1000	10	100	0	Normal	false	60	15	16	48	None	15	0	0	51	108	false	0	true	0	0	Normal	0.3	0	0	Normal	0.3	2852	0
1368	Normal	true	0	0	137	0.2	false	2	1	0	1	false	Normal	7.0E-5	false	100	50	500	60	15	1000	10	100	0	Normal	false	60	15	16	48	None	15	0	0	71	108	false	0	true	0	0	Normal	0.3	0	0	Normal	0.3	2845	0
1361	Normal	true	0	0	137	0.2	false	2	1	0	1	false	Normal	7.0E-5	false	100	50	500	60	15	1000	10	100	0	Normal	false	60	15	16	48	None	15	0	0	1	108	false	0	true	0	0	Normal	0.3	0	0	Normal	0.3	3167	0
1364	Normal	true	0	0	137	0.2	false	2	1	0	1	false	Normal	7.0E-5	false	100	50	500	60	15	1000	10	100	0	Normal	false	60	15	16	48	None	15	0	0	31	108	false	0	true	0	0	Normal	0.3	0	0	Normal	0.3	2680	0
1370	Normal	true	0	0	137	0.2	false	2	1	0	1	false	Normal	7.0E-5	false	100	50	500	60	15	1000	10	100	0	Normal	false	60	15	16	48	None	15	0	0	91	108	false	0	true	0	0	Normal	0.3	0	0	Normal	0.3	2483	0
1372	Normal	true	0	0	138	0.2	false	2	1	0	1	false	Normal	7.0E-5	false	100	50	500	60	15	1000	10	100	0	Normal	false	60	15	16	48	None	15	0	0	11	108	false	0	true	0	0	Normal	0.3	0	0	Normal	0.3	2626	0
1373	Normal	true	0	0	138	0.2	false	2	1	0	1	false	Normal	7.0E-5	false	100	50	500	60	15	1000	10	100	0	Normal	false	60	15	16	48	None	15	0	0	21	108	false	0	true	0	0	Normal	0.3	0	0	Normal	0.3	2815	0
1367	Normal	true	0	0	137	0.2	false	2	1	0	1	false	Normal	7.0E-5	false	100	50	500	60	15	1000	10	100	0	Normal	false	60	15	16	48	None	15	0	0	61	108	false	0	true	0	0	Normal	0.3	0	0	Normal	0.3	2605	0
1376	Normal	true	0	0	138	0.2	false	2	1	0	1	false	Normal	7.0E-5	false	100	50	500	60	15	1000	10	100	0	Normal	false	60	15	16	48	None	15	0	0	51	108	false	0	true	0	0	Normal	0.3	0	0	Normal	0.3	2860	0
1375	Normal	true	0	0	138	0.2	false	2	1	0	1	false	Normal	7.0E-5	false	100	50	500	60	15	1000	10	100	0	Normal	false	60	15	16	48	None	15	0	0	41	108	false	0	true	0	0	Normal	0.3	0	0	Normal	0.3	2665	0
1371	Normal	true	0	0	138	0.2	false	2	1	0	1	false	Normal	7.0E-5	false	100	50	500	60	15	1000	10	100	0	Normal	false	60	15	16	48	None	15	0	0	1	108	false	0	true	0	0	Normal	0.3	0	0	Normal	0.3	3204	0
1379	Normal	true	0	0	138	0.2	false	2	1	0	1	false	Normal	7.0E-5	false	100	50	500	60	15	1000	10	100	0	Normal	false	60	15	16	48	None	15	0	0	81	108	false	0	true	0	0	Normal	0.3	0	0	Normal	0.3	2708	0
1374	Normal	true	0	0	138	0.2	false	2	1	0	1	false	Normal	7.0E-5	false	100	50	500	60	15	1000	10	100	0	Normal	false	60	15	16	48	None	15	0	0	31	108	false	0	true	0	0	Normal	0.3	0	0	Normal	0.3	2689	0
1378	Normal	true	0	0	138	0.2	false	2	1	0	1	false	Normal	7.0E-5	false	100	50	500	60	15	1000	10	100	0	Normal	false	60	15	16	48	None	15	0	0	71	108	false	0	true	0	0	Normal	0.3	0	0	Normal	0.3	2867	0
1382	Normal	true	0	0	139	0.2	false	2	1	0	1	false	Normal	7.0E-5	false	100	50	500	60	15	1000	10	100	0	Normal	false	60	15	16	48	None	15	0	0	11	108	false	0	true	0	0	Normal	0.3	0	0	Normal	0.3	2643	0
1377	Normal	true	0	0	138	0.2	false	2	1	0	1	false	Normal	7.0E-5	false	100	50	500	60	15	1000	10	100	0	Normal	false	60	15	16	48	None	15	0	0	61	108	false	0	true	0	0	Normal	0.3	0	0	Normal	0.3	2605	0
1381	Normal	true	0	0	139	0.2	false	2	1	0	1	false	Normal	7.0E-5	false	100	50	500	60	15	1000	10	100	0	Normal	false	60	15	16	48	None	15	0	0	1	108	false	0	true	0	0	Normal	0.3	0	0	Normal	0.3	3173	0
1380	Normal	true	0	0	138	0.2	false	2	1	0	1	false	Normal	7.0E-5	false	100	50	500	60	15	1000	10	100	0	Normal	false	60	15	16	48	None	15	0	0	91	108	false	0	true	0	0	Normal	0.3	0	0	Normal	0.3	2487	0
1383	Normal	true	0	0	139	0.2	false	2	1	0	1	false	Normal	7.0E-5	false	100	50	500	60	15	1000	10	100	0	Normal	false	60	15	16	48	None	15	0	0	21	108	false	0	true	0	0	Normal	0.3	0	0	Normal	0.3	2838	0
1386	Normal	true	0	0	139	0.2	false	2	1	0	1	false	Normal	7.0E-5	false	100	50	500	60	15	1000	10	100	0	Normal	false	60	15	16	48	None	15	0	0	51	108	false	0	true	0	0	Normal	0.3	0	0	Normal	0.3	2863	0
1385	Normal	true	0	0	139	0.2	false	2	1	0	1	false	Normal	7.0E-5	false	100	50	500	60	15	1000	10	100	0	Normal	false	60	15	16	48	None	15	0	0	41	108	false	0	true	0	0	Normal	0.3	0	0	Normal	0.3	2663	0
1384	Normal	true	0	0	139	0.2	false	2	1	0	1	false	Normal	7.0E-5	false	100	50	500	60	15	1000	10	100	0	Normal	false	60	15	16	48	None	15	0	0	31	108	false	0	true	0	0	Normal	0.3	0	0	Normal	0.3	2681	0
1389	Normal	true	0	0	139	0.2	false	2	1	0	1	false	Normal	7.0E-5	false	100	50	500	60	15	1000	10	100	0	Normal	false	60	15	16	48	None	15	0	0	81	108	false	0	true	0	0	Normal	0.3	0	0	Normal	0.3	2709	0
1388	Normal	true	0	0	139	0.2	false	2	1	0	1	false	Normal	7.0E-5	false	100	50	500	60	15	1000	10	100	0	Normal	false	60	15	16	48	None	15	0	0	71	108	false	0	true	0	0	Normal	0.3	0	0	Normal	0.3	2876	0
1387	Normal	true	0	0	139	0.2	false	2	1	0	1	false	Normal	7.0E-5	false	100	50	500	60	15	1000	10	100	0	Normal	false	60	15	16	48	None	15	0	0	61	108	false	0	true	0	0	Normal	0.3	0	0	Normal	0.3	2605	0
1392	Normal	true	0	0	140	0.2	false	2	1	0	1	false	Normal	7.0E-5	false	100	50	500	60	15	1000	10	100	0	Normal	false	60	15	16	48	None	15	0	0	11	108	false	0	true	0	0	Normal	0.3	0	0	Normal	0.3	2639	0
1390	Normal	true	0	0	139	0.2	false	2	1	0	1	false	Normal	7.0E-5	false	100	50	500	60	15	1000	10	100	0	Normal	false	60	15	16	48	None	15	0	0	91	108	false	0	true	0	0	Normal	0.3	0	0	Normal	0.3	2482	0
1395	Normal	true	0	0	140	0.2	false	2	1	0	1	false	Normal	7.0E-5	false	100	50	500	60	15	1000	10	100	0	Normal	false	60	15	16	48	None	15	0	0	41	108	false	0	true	0	0	Normal	0.3	0	0	Normal	0.3	2670	0
1394	Normal	true	0	0	140	0.2	false	2	1	0	1	false	Normal	7.0E-5	false	100	50	500	60	15	1000	10	100	0	Normal	false	60	15	16	48	None	15	0	0	31	108	false	0	true	0	0	Normal	0.3	0	0	Normal	0.3	2683	0
1399	Normal	true	0	0	140	0.2	false	2	1	0	1	false	Normal	7.0E-5	false	100	50	500	60	15	1000	10	100	0	Normal	false	60	15	16	48	None	15	0	0	81	108	false	0	true	0	0	Normal	0.3	0	0	Normal	0.3	2708	0
1396	Normal	true	0	0	140	0.2	false	2	1	0	1	false	Normal	7.0E-5	false	100	50	500	60	15	1000	10	100	0	Normal	false	60	15	16	48	None	15	0	0	51	108	false	0	true	0	0	Normal	0.3	0	0	Normal	0.3	2869	0
1393	Normal	true	0	0	140	0.2	false	2	1	0	1	false	Normal	7.0E-5	false	100	50	500	60	15	1000	10	100	0	Normal	false	60	15	16	48	None	15	0	0	21	108	false	0	true	0	0	Normal	0.3	0	0	Normal	0.3	2840	0
1391	Normal	true	0	0	140	0.2	false	2	1	0	1	false	Normal	7.0E-5	false	100	50	500	60	15	1000	10	100	0	Normal	false	60	15	16	48	None	15	0	0	1	108	false	0	true	0	0	Normal	0.3	0	0	Normal	0.3	3186	0
1398	Normal	true	0	0	140	0.2	false	2	1	0	1	false	Normal	7.0E-5	false	100	50	500	60	15	1000	10	100	0	Normal	false	60	15	16	48	None	15	0	0	71	108	false	0	true	0	0	Normal	0.3	0	0	Normal	0.3	2877	0
1397	Normal	true	0	0	140	0.2	false	2	1	0	1	false	Normal	7.0E-5	false	100	50	500	60	15	1000	10	100	0	Normal	false	60	15	16	48	None	15	0	0	61	108	false	0	true	0	0	Normal	0.3	0	0	Normal	0.3	2633	0
1402	Normal	true	0	0	141	0.2	false	2	1	0	1	false	Normal	7.0E-5	false	100	50	500	60	15	1000	10	100	0	Normal	false	60	15	16	48	None	15	0	0	11	108	false	0	true	0	0	Normal	0.3	0	0	Normal	0.3	2649	0
1400	Normal	true	0	0	140	0.2	false	2	1	0	1	false	Normal	7.0E-5	false	100	50	500	60	15	1000	10	100	0	Normal	false	60	15	16	48	None	15	0	0	91	108	false	0	true	0	0	Normal	0.3	0	0	Normal	0.3	2486	0
1401	Normal	true	0	0	141	0.2	false	2	1	0	1	false	Normal	7.0E-5	false	100	50	500	60	15	1000	10	100	0	Normal	false	60	15	16	48	None	15	0	0	1	108	false	0	true	0	0	Normal	0.3	0	0	Normal	0.3	3181	0
1405	Normal	true	0	0	141	0.2	false	2	1	0	1	false	Normal	7.0E-5	false	100	50	500	60	15	1000	10	100	0	Normal	false	60	15	16	48	None	15	0	0	41	108	false	0	true	0	0	Normal	0.3	0	0	Normal	0.3	2674	0
1409	Normal	true	0	0	141	0.2	false	2	1	0	1	false	Normal	7.0E-5	false	100	50	500	60	15	1000	10	100	0	Normal	false	60	15	16	48	None	15	0	0	81	108	false	0	true	0	0	Normal	0.3	0	0	Normal	0.3	2719	0
1406	Normal	true	0	0	141	0.2	false	2	1	0	1	false	Normal	7.0E-5	false	100	50	500	60	15	1000	10	100	0	Normal	false	60	15	16	48	None	15	0	0	51	108	false	0	true	0	0	Normal	0.3	0	0	Normal	0.3	2886	0
1404	Normal	true	0	0	141	0.2	false	2	1	0	1	false	Normal	7.0E-5	false	100	50	500	60	15	1000	10	100	0	Normal	false	60	15	16	48	None	15	0	0	31	108	false	0	true	0	0	Normal	0.3	0	0	Normal	0.3	2681	0
1403	Normal	true	0	0	141	0.2	false	2	1	0	1	false	Normal	7.0E-5	false	100	50	500	60	15	1000	10	100	0	Normal	false	60	15	16	48	None	15	0	0	21	108	false	0	true	0	0	Normal	0.3	0	0	Normal	0.3	2809	0
1408	Normal	true	0	0	141	0.2	false	2	1	0	1	false	Normal	7.0E-5	false	100	50	500	60	15	1000	10	100	0	Normal	false	60	15	16	48	None	15	0	0	71	108	false	0	true	0	0	Normal	0.3	0	0	Normal	0.3	2892	0
1407	Normal	true	0	0	141	0.2	false	2	1	0	1	false	Normal	7.0E-5	false	100	50	500	60	15	1000	10	100	0	Normal	false	60	15	16	48	None	15	0	0	61	108	false	0	true	0	0	Normal	0.3	0	0	Normal	0.3	2633	0
1410	Normal	true	0	0	141	0.2	false	2	1	0	1	false	Normal	7.0E-5	false	100	50	500	60	15	1000	10	100	0	Normal	false	60	15	16	48	None	15	0	0	91	108	false	0	true	0	0	Normal	0.3	0	0	Normal	0.3	2491	0
1412	Normal	true	0	0	142	0.2	false	2	1	0	1	false	Normal	7.0E-5	false	100	50	500	60	15	1000	10	100	0	Normal	false	60	15	16	48	None	15	0	0	11	108	false	0	true	0	0	Normal	0.3	0	0	Normal	0.3	2651	0
1415	Normal	true	0	0	142	0.2	false	2	1	0	1	false	Normal	7.0E-5	false	100	50	500	60	15	1000	10	100	0	Normal	false	60	15	16	48	None	15	0	0	41	108	false	0	true	0	0	Normal	0.3	0	0	Normal	0.3	2680	0
1413	Normal	true	0	0	142	0.2	false	2	1	0	1	false	Normal	7.0E-5	false	100	50	500	60	15	1000	10	100	0	Normal	false	60	15	16	48	None	15	0	0	21	108	false	0	true	0	0	Normal	0.3	0	0	Normal	0.3	2830	0
1414	Normal	true	0	0	142	0.2	false	2	1	0	1	false	Normal	7.0E-5	false	100	50	500	60	15	1000	10	100	0	Normal	false	60	15	16	48	None	15	0	0	31	108	false	0	true	0	0	Normal	0.3	0	0	Normal	0.3	2680	0
1419	Normal	true	0	0	142	0.2	false	2	1	0	1	false	Normal	7.0E-5	false	100	50	500	60	15	1000	10	100	0	Normal	false	60	15	16	48	None	15	0	0	81	108	false	0	true	0	0	Normal	0.3	0	0	Normal	0.3	2715	0
1416	Normal	true	0	0	142	0.2	false	2	1	0	1	false	Normal	7.0E-5	false	100	50	500	60	15	1000	10	100	0	Normal	false	60	15	16	48	None	15	0	0	51	108	false	0	true	0	0	Normal	0.3	0	0	Normal	0.3	2889	0
1411	Normal	true	0	0	142	0.2	false	2	1	0	1	false	Normal	7.0E-5	false	100	50	500	60	15	1000	10	100	0	Normal	false	60	15	16	48	None	15	0	0	1	108	false	0	true	0	0	Normal	0.3	0	0	Normal	0.3	3184	0
1417	Normal	true	0	0	142	0.2	false	2	1	0	1	false	Normal	7.0E-5	false	100	50	500	60	15	1000	10	100	0	Normal	false	60	15	16	48	None	15	0	0	61	108	false	0	true	0	0	Normal	0.3	0	0	Normal	0.3	2638	0
1418	Normal	true	0	0	142	0.2	false	2	1	0	1	false	Normal	7.0E-5	false	100	50	500	60	15	1000	10	100	0	Normal	false	60	15	16	48	None	15	0	0	71	108	false	0	true	0	0	Normal	0.3	0	0	Normal	0.3	2888	0
1423	Normal	true	0	0	143	0.2	false	2	1	0	1	false	Normal	7.0E-5	false	100	50	500	60	15	1000	10	100	0	Normal	false	60	15	16	48	None	15	0	0	21	108	false	0	true	0	0	Normal	0.3	0	0	Normal	0.3	2820	0
1422	Normal	true	0	0	143	0.2	false	2	1	0	1	false	Normal	7.0E-5	false	100	50	500	60	15	1000	10	100	0	Normal	false	60	15	16	48	None	15	0	0	11	108	false	0	true	0	0	Normal	0.3	0	0	Normal	0.3	2655	0
1420	Normal	true	0	0	142	0.2	false	2	1	0	1	false	Normal	7.0E-5	false	100	50	500	60	15	1000	10	100	0	Normal	false	60	15	16	48	None	15	0	0	91	108	false	0	true	0	0	Normal	0.3	0	0	Normal	0.3	2496	0
1429	Normal	true	0	0	143	0.2	false	2	1	0	1	false	Normal	7.0E-5	false	100	50	500	60	15	1000	10	100	0	Normal	false	60	15	16	48	None	15	0	0	81	108	false	0	true	0	0	Normal	0.3	0	0	Normal	0.3	2717	0
1424	Normal	true	0	0	143	0.2	false	2	1	0	1	false	Normal	7.0E-5	false	100	50	500	60	15	1000	10	100	0	Normal	false	60	15	16	48	None	15	0	0	31	108	false	0	true	0	0	Normal	0.3	0	0	Normal	0.3	2678	0
1426	Normal	true	0	0	143	0.2	false	2	1	0	1	false	Normal	7.0E-5	false	100	50	500	60	15	1000	10	100	0	Normal	false	60	15	16	48	None	15	0	0	51	108	false	0	true	0	0	Normal	0.3	0	0	Normal	0.3	2885	0
1421	Normal	true	0	0	143	0.2	false	2	1	0	1	false	Normal	7.0E-5	false	100	50	500	60	15	1000	10	100	0	Normal	false	60	15	16	48	None	15	0	0	1	108	false	0	true	0	0	Normal	0.3	0	0	Normal	0.3	3188	0
1425	Normal	true	0	0	143	0.2	false	2	1	0	1	false	Normal	7.0E-5	false	100	50	500	60	15	1000	10	100	0	Normal	false	60	15	16	48	None	15	0	0	41	108	false	0	true	0	0	Normal	0.3	0	0	Normal	0.3	2686	0
1428	Normal	true	0	0	143	0.2	false	2	1	0	1	false	Normal	7.0E-5	false	100	50	500	60	15	1000	10	100	0	Normal	false	60	15	16	48	None	15	0	0	71	108	false	0	true	0	0	Normal	0.3	0	0	Normal	0.3	2903	0
1427	Normal	true	0	0	143	0.2	false	2	1	0	1	false	Normal	7.0E-5	false	100	50	500	60	15	1000	10	100	0	Normal	false	60	15	16	48	None	15	0	0	61	108	false	0	true	0	0	Normal	0.3	0	0	Normal	0.3	2637	0
1432	Normal	true	0	0	144	0.2	false	2	1	0	1	false	Normal	7.0E-5	false	100	50	500	60	15	1000	10	100	0	Normal	false	60	15	16	48	None	15	0	0	11	108	false	0	true	0	0	Normal	0.3	0	0	Normal	0.3	2659	0
1439	Normal	true	0	0	144	0.2	false	2	1	0	1	false	Normal	7.0E-5	false	100	50	500	60	15	1000	10	100	0	Normal	false	60	15	16	48	None	15	0	0	81	108	false	0	true	0	0	Normal	0.3	0	0	Normal	0.3	2721	0
1430	Normal	true	0	0	143	0.2	false	2	1	0	1	false	Normal	7.0E-5	false	100	50	500	60	15	1000	10	100	0	Normal	false	60	15	16	48	None	15	0	0	91	108	false	0	true	0	0	Normal	0.3	0	0	Normal	0.3	2499	0
1433	Normal	true	0	0	144	0.2	false	2	1	0	1	false	Normal	7.0E-5	false	100	50	500	60	15	1000	10	100	0	Normal	false	60	15	16	48	None	15	0	0	21	108	false	0	true	0	0	Normal	0.3	0	0	Normal	0.3	2828	0
1436	Normal	true	0	0	144	0.2	false	2	1	0	1	false	Normal	7.0E-5	false	100	50	500	60	15	1000	10	100	0	Normal	false	60	15	16	48	None	15	0	0	51	108	false	0	true	0	0	Normal	0.3	0	0	Normal	0.3	2893	0
1435	Normal	true	0	0	144	0.2	false	2	1	0	1	false	Normal	7.0E-5	false	100	50	500	60	15	1000	10	100	0	Normal	false	60	15	16	48	None	15	0	0	41	108	false	0	true	0	0	Normal	0.3	0	0	Normal	0.3	2689	0
1434	Normal	true	0	0	144	0.2	false	2	1	0	1	false	Normal	7.0E-5	false	100	50	500	60	15	1000	10	100	0	Normal	false	60	15	16	48	None	15	0	0	31	108	false	0	true	0	0	Normal	0.3	0	0	Normal	0.3	2690	0
1431	Normal	true	0	0	144	0.2	false	2	1	0	1	false	Normal	7.0E-5	false	100	50	500	60	15	1000	10	100	0	Normal	false	60	15	16	48	None	15	0	0	1	108	false	0	true	0	0	Normal	0.3	0	0	Normal	0.3	3184	0
1438	Normal	true	0	0	144	0.2	false	2	1	0	1	false	Normal	7.0E-5	false	100	50	500	60	15	1000	10	100	0	Normal	false	60	15	16	48	None	15	0	0	71	108	false	0	true	0	0	Normal	0.3	0	0	Normal	0.3	2892	0
1440	Normal	true	0	0	144	0.2	false	2	1	0	1	false	Normal	7.0E-5	false	100	50	500	60	15	1000	10	100	0	Normal	false	60	15	16	48	None	15	0	0	91	108	false	0	true	0	0	Normal	0.3	0	0	Normal	0.3	2502	0
1437	Normal	true	0	0	144	0.2	false	2	1	0	1	false	Normal	7.0E-5	false	100	50	500	60	15	1000	10	100	0	Normal	false	60	15	16	48	None	15	0	0	61	108	false	0	true	0	0	Normal	0.3	0	0	Normal	0.3	2649	0
1442	Normal	true	0	0	145	0.2	false	2	1	0	1	false	Normal	7.0E-5	false	100	50	500	60	15	1000	10	100	0	Normal	false	60	15	16	48	None	15	0	0	11	108	false	0	true	0	0	Normal	0.3	0	0	Normal	0.3	2664	0
1449	Normal	true	0	0	145	0.2	false	2	1	0	1	false	Normal	7.0E-5	false	100	50	500	60	15	1000	10	100	0	Normal	false	60	15	16	48	None	15	0	0	81	108	false	0	true	0	0	Normal	0.3	0	0	Normal	0.3	2721	0
1441	Normal	true	0	0	145	0.2	false	2	1	0	1	false	Normal	7.0E-5	false	100	50	500	60	15	1000	10	100	0	Normal	false	60	15	16	48	None	15	0	0	1	108	false	0	true	0	0	Normal	0.3	0	0	Normal	0.3	3188	0
1443	Normal	true	0	0	145	0.2	false	2	1	0	1	false	Normal	7.0E-5	false	100	50	500	60	15	1000	10	100	0	Normal	false	60	15	16	48	None	15	0	0	21	108	false	0	true	0	0	Normal	0.3	0	0	Normal	0.3	2842	0
1444	Normal	true	0	0	145	0.2	false	2	1	0	1	false	Normal	7.0E-5	false	100	50	500	60	15	1000	10	100	0	Normal	false	60	15	16	48	None	15	0	0	31	108	false	0	true	0	0	Normal	0.3	0	0	Normal	0.3	2690	0
1445	Normal	true	0	0	145	0.2	false	2	1	0	1	false	Normal	7.0E-5	false	100	50	500	60	15	1000	10	100	0	Normal	false	60	15	16	48	None	15	0	0	41	108	false	0	true	0	0	Normal	0.3	0	0	Normal	0.3	2687	0
1446	Normal	true	0	0	145	0.2	false	2	1	0	1	false	Normal	7.0E-5	false	100	50	500	60	15	1000	10	100	0	Normal	false	60	15	16	48	None	15	0	0	51	108	false	0	true	0	0	Normal	0.3	0	0	Normal	0.3	2895	0
1448	Normal	true	0	0	145	0.2	false	2	1	0	1	false	Normal	7.0E-5	false	100	50	500	60	15	1000	10	100	0	Normal	false	60	15	16	48	None	15	0	0	71	108	false	0	true	0	0	Normal	0.3	0	0	Normal	0.3	2904	0
1447	Normal	true	0	0	145	0.2	false	2	1	0	1	false	Normal	7.0E-5	false	100	50	500	60	15	1000	10	100	0	Normal	false	60	15	16	48	None	15	0	0	61	108	false	0	true	0	0	Normal	0.3	0	0	Normal	0.3	2650	0
1459	Normal	true	0	0	146	0.2	false	2	1	0	1	false	Normal	7.0E-5	false	100	50	500	60	15	1000	10	100	0	Normal	false	60	15	16	48	None	15	0	0	81	108	false	0	true	0	0	Normal	0.3	0	0	Normal	0.3	2721	0
1453	Normal	true	0	0	146	0.2	false	2	1	0	1	false	Normal	7.0E-5	false	100	50	500	60	15	1000	10	100	0	Normal	false	60	15	16	48	None	15	0	0	21	108	false	0	true	0	0	Normal	0.3	0	0	Normal	0.3	2849	0
1450	Normal	true	0	0	145	0.2	false	2	1	0	1	false	Normal	7.0E-5	false	100	50	500	60	15	1000	10	100	0	Normal	false	60	15	16	48	None	15	0	0	91	108	false	0	true	0	0	Normal	0.3	0	0	Normal	0.3	2501	0
1451	Normal	true	0	0	146	0.2	false	2	1	0	1	false	Normal	7.0E-5	false	100	50	500	60	15	1000	10	100	0	Normal	false	60	15	16	48	None	15	0	0	1	108	false	0	true	0	0	Normal	0.3	0	0	Normal	0.3	3199	0
1452	Normal	true	0	0	146	0.2	false	2	1	0	1	false	Normal	7.0E-5	false	100	50	500	60	15	1000	10	100	0	Normal	false	60	15	16	48	None	15	0	0	11	108	false	0	true	0	0	Normal	0.3	0	0	Normal	0.3	2667	0
1455	Normal	true	0	0	146	0.2	false	2	1	0	1	false	Normal	7.0E-5	false	100	50	500	60	15	1000	10	100	0	Normal	false	60	15	16	48	None	15	0	0	41	108	false	0	true	0	0	Normal	0.3	0	0	Normal	0.3	2693	0
1454	Normal	true	0	0	146	0.2	false	2	1	0	1	false	Normal	7.0E-5	false	100	50	500	60	15	1000	10	100	0	Normal	false	60	15	16	48	None	15	0	0	31	108	false	0	true	0	0	Normal	0.3	0	0	Normal	0.3	2692	0
1456	Normal	true	0	0	146	0.2	false	2	1	0	1	false	Normal	7.0E-5	false	100	50	500	60	15	1000	10	100	0	Normal	false	60	15	16	48	None	15	0	0	51	108	false	0	true	0	0	Normal	0.3	0	0	Normal	0.3	2902	0
1458	Normal	true	0	0	146	0.2	false	2	1	0	1	false	Normal	7.0E-5	false	100	50	500	60	15	1000	10	100	0	Normal	false	60	15	16	48	None	15	0	0	71	108	false	0	true	0	0	Normal	0.3	0	0	Normal	0.3	2897	0
1462	Normal	true	0	0	147	0.2	false	2	1	0	1	false	Normal	7.0E-5	false	100	50	500	60	15	1000	10	100	0	Normal	false	60	15	16	48	None	15	0	0	11	108	false	0	true	0	0	Normal	0.3	0	0	Normal	0.3	2669	0
1460	Normal	true	0	0	146	0.2	false	2	1	0	1	false	Normal	7.0E-5	false	100	50	500	60	15	1000	10	100	0	Normal	false	60	15	16	48	None	15	0	0	91	108	false	0	true	0	0	Normal	0.3	0	0	Normal	0.3	2504	0
1457	Normal	true	0	0	146	0.2	false	2	1	0	1	false	Normal	7.0E-5	false	100	50	500	60	15	1000	10	100	0	Normal	false	60	15	16	48	None	15	0	0	61	108	false	0	true	0	0	Normal	0.3	0	0	Normal	0.3	2631	0
1463	Normal	true	0	0	147	0.2	false	2	1	0	1	false	Normal	7.0E-5	false	100	50	500	60	15	1000	10	100	0	Normal	false	60	15	16	48	None	15	0	0	21	108	false	0	true	0	0	Normal	0.3	0	0	Normal	0.3	2853	0
1464	Normal	true	0	0	147	0.2	false	2	1	0	1	false	Normal	7.0E-5	false	100	50	500	60	15	1000	10	100	0	Normal	false	60	15	16	48	None	15	0	0	31	108	false	0	true	0	0	Normal	0.3	0	0	Normal	0.3	2694	0
1465	Normal	true	0	0	147	0.2	false	2	1	0	1	false	Normal	7.0E-5	false	100	50	500	60	15	1000	10	100	0	Normal	false	60	15	16	48	None	15	0	0	41	108	false	0	true	0	0	Normal	0.3	0	0	Normal	0.3	2697	0
1461	Normal	true	0	0	147	0.2	false	2	1	0	1	false	Normal	7.0E-5	false	100	50	500	60	15	1000	10	100	0	Normal	false	60	15	16	48	None	15	0	0	1	108	false	0	true	0	0	Normal	0.3	0	0	Normal	0.3	3201	0
1469	Normal	true	0	0	147	0.2	false	2	1	0	1	false	Normal	7.0E-5	false	100	50	500	60	15	1000	10	100	0	Normal	false	60	15	16	48	None	15	0	0	81	108	false	0	true	0	0	Normal	0.3	0	0	Normal	0.3	2722	0
1466	Normal	true	0	0	147	0.2	false	2	1	0	1	false	Normal	7.0E-5	false	100	50	500	60	15	1000	10	100	0	Normal	false	60	15	16	48	None	15	0	0	51	108	false	0	true	0	0	Normal	0.3	0	0	Normal	0.3	2904	0
1468	Normal	true	0	0	147	0.2	false	2	1	0	1	false	Normal	7.0E-5	false	100	50	500	60	15	1000	10	100	0	Normal	false	60	15	16	48	None	15	0	0	71	108	false	0	true	0	0	Normal	0.3	0	0	Normal	0.3	2903	0
1472	Normal	true	0	0	148	0.2	false	2	1	0	1	false	Normal	7.0E-5	false	100	50	500	60	15	1000	10	100	0	Normal	false	60	15	16	48	None	15	0	0	11	108	false	0	true	0	0	Normal	0.3	0	0	Normal	0.3	2674	0
1470	Normal	true	0	0	147	0.2	false	2	1	0	1	false	Normal	7.0E-5	false	100	50	500	60	15	1000	10	100	0	Normal	false	60	15	16	48	None	15	0	0	91	108	false	0	true	0	0	Normal	0.3	0	0	Normal	0.3	2508	0
1467	Normal	true	0	0	147	0.2	false	2	1	0	1	false	Normal	7.0E-5	false	100	50	500	60	15	1000	10	100	0	Normal	false	60	15	16	48	None	15	0	0	61	108	false	0	true	0	0	Normal	0.3	0	0	Normal	0.3	2659	0
1479	Normal	true	0	0	148	0.2	false	2	1	0	1	false	Normal	7.0E-5	false	100	50	500	60	15	1000	10	100	0	Normal	false	60	15	16	48	None	15	0	0	81	108	false	0	true	0	0	Normal	0.3	0	0	Normal	0.3	2724	0
1475	Normal	true	0	0	148	0.2	false	2	1	0	1	false	Normal	7.0E-5	false	100	50	500	60	15	1000	10	100	0	Normal	false	60	15	16	48	None	15	0	0	41	108	false	0	true	0	0	Normal	0.3	0	0	Normal	0.3	2700	0
1473	Normal	true	0	0	148	0.2	false	2	1	0	1	false	Normal	7.0E-5	false	100	50	500	60	15	1000	10	100	0	Normal	false	60	15	16	48	None	15	0	0	21	108	false	0	true	0	0	Normal	0.3	0	0	Normal	0.3	2856	0
1474	Normal	true	0	0	148	0.2	false	2	1	0	1	false	Normal	7.0E-5	false	100	50	500	60	15	1000	10	100	0	Normal	false	60	15	16	48	None	15	0	0	31	108	false	0	true	0	0	Normal	0.3	0	0	Normal	0.3	2684	0
1471	Normal	true	0	0	148	0.2	false	2	1	0	1	false	Normal	7.0E-5	false	100	50	500	60	15	1000	10	100	0	Normal	false	60	15	16	48	None	15	0	0	1	108	false	0	true	0	0	Normal	0.3	0	0	Normal	0.3	3202	0
1480	Normal	true	0	0	148	0.2	false	2	1	0	1	false	Normal	7.0E-5	false	100	50	500	60	15	1000	10	100	0	Normal	false	60	15	16	48	None	15	0	0	91	108	false	0	true	0	0	Normal	0.3	0	0	Normal	0.3	2512	0
1476	Normal	true	0	0	148	0.2	false	2	1	0	1	false	Normal	7.0E-5	false	100	50	500	60	15	1000	10	100	0	Normal	false	60	15	16	48	None	15	0	0	51	108	false	0	true	0	0	Normal	0.3	0	0	Normal	0.3	2915	0
1482	Normal	true	0	0	149	0.2	false	2	1	0	1	false	Normal	7.0E-5	false	100	50	500	60	15	1000	10	100	0	Normal	false	60	15	16	48	None	15	0	0	11	108	false	0	true	0	0	Normal	0.3	0	0	Normal	0.3	2674	0
1478	Normal	true	0	0	148	0.2	false	2	1	0	1	false	Normal	7.0E-5	false	100	50	500	60	15	1000	10	100	0	Normal	false	60	15	16	48	None	15	0	0	71	108	false	0	true	0	0	Normal	0.3	0	0	Normal	0.3	2906	0
1483	Normal	true	0	0	149	0.2	false	2	1	0	1	false	Normal	7.0E-5	false	100	50	500	60	15	1000	10	100	0	Normal	false	60	15	16	48	None	15	0	0	21	108	false	0	true	0	0	Normal	0.3	0	0	Normal	0.3	2862	0
1489	Normal	true	0	0	149	0.2	false	2	1	0	1	false	Normal	7.0E-5	false	100	50	500	60	15	1000	10	100	0	Normal	false	60	15	16	48	None	15	0	0	81	108	false	0	true	0	0	Normal	0.3	0	0	Normal	0.3	2726	0
1481	Normal	true	0	0	149	0.2	false	2	1	0	1	false	Normal	7.0E-5	false	100	50	500	60	15	1000	10	100	0	Normal	false	60	15	16	48	None	15	0	0	1	108	false	0	true	0	0	Normal	0.3	0	0	Normal	0.3	3207	0
1485	Normal	true	0	0	149	0.2	false	2	1	0	1	false	Normal	7.0E-5	false	100	50	500	60	15	1000	10	100	0	Normal	false	60	15	16	48	None	15	0	0	41	108	false	0	true	0	0	Normal	0.3	0	0	Normal	0.3	2703	0
1477	Normal	true	0	0	148	0.2	false	2	1	0	1	false	Normal	7.0E-5	false	100	50	500	60	15	1000	10	100	0	Normal	false	60	15	16	48	None	15	0	0	61	108	false	0	true	0	0	Normal	0.3	0	0	Normal	0.3	2668	0
1486	Normal	true	0	0	149	0.2	false	2	1	0	1	false	Normal	7.0E-5	false	100	50	500	60	15	1000	10	100	0	Normal	false	60	15	16	48	None	15	0	0	51	108	false	0	true	0	0	Normal	0.3	0	0	Normal	0.3	2923	0
1484	Normal	true	0	0	149	0.2	false	2	1	0	1	false	Normal	7.0E-5	false	100	50	500	60	15	1000	10	100	0	Normal	false	60	15	16	48	None	15	0	0	31	108	false	0	true	0	0	Normal	0.3	0	0	Normal	0.3	2699	0
1488	Normal	true	0	0	149	0.2	false	2	1	0	1	false	Normal	7.0E-5	false	100	50	500	60	15	1000	10	100	0	Normal	false	60	15	16	48	None	15	0	0	71	108	false	0	true	0	0	Normal	0.3	0	0	Normal	0.3	2916	0
1487	Normal	true	0	0	149	0.2	false	2	1	0	1	false	Normal	7.0E-5	false	100	50	500	60	15	1000	10	100	0	Normal	false	60	15	16	48	None	15	0	0	61	108	false	0	true	0	0	Normal	0.3	0	0	Normal	0.3	2664	0
1490	Normal	true	0	0	149	0.2	false	2	1	0	1	false	Normal	7.0E-5	false	100	50	500	60	15	1000	10	100	0	Normal	false	60	15	16	48	None	15	0	0	91	108	false	0	true	0	0	Normal	0.3	0	0	Normal	0.3	2514	0
1493	Normal	true	0	0	150	0.2	false	2	1	0	1	false	Normal	7.0E-5	false	100	50	500	60	15	1000	10	100	0	Normal	false	60	15	16	48	None	15	0	0	21	108	false	0	true	0	0	Normal	0.3	0	0	Normal	0.3	2866	0
1499	Normal	true	0	0	150	0.2	false	2	1	0	1	false	Normal	7.0E-5	false	100	50	500	60	15	1000	10	100	0	Normal	false	60	15	16	48	None	15	0	0	81	108	false	0	true	0	0	Normal	0.3	0	0	Normal	0.3	2728	0
1491	Normal	true	0	0	150	0.2	false	2	1	0	1	false	Normal	7.0E-5	false	100	50	500	60	15	1000	10	100	0	Normal	false	60	15	16	48	None	15	0	0	1	108	false	0	true	0	0	Normal	0.3	0	0	Normal	0.3	3200	0
1492	Normal	true	0	0	150	0.2	false	2	1	0	1	false	Normal	7.0E-5	false	100	50	500	60	15	1000	10	100	0	Normal	false	60	15	16	48	None	15	0	0	11	108	false	0	true	0	0	Normal	0.3	0	0	Normal	0.3	2676	0
1496	Normal	true	0	0	150	0.2	false	2	1	0	1	false	Normal	7.0E-5	false	100	50	500	60	15	1000	10	100	0	Normal	false	60	15	16	48	None	15	0	0	51	108	false	0	true	0	0	Normal	0.3	0	0	Normal	0.3	2922	0
1495	Normal	true	0	0	150	0.2	false	2	1	0	1	false	Normal	7.0E-5	false	100	50	500	60	15	1000	10	100	0	Normal	false	60	15	16	48	None	15	0	0	41	108	false	0	true	0	0	Normal	0.3	0	0	Normal	0.3	2706	0
1494	Normal	true	0	0	150	0.2	false	2	1	0	1	false	Normal	7.0E-5	false	100	50	500	60	15	1000	10	100	0	Normal	false	60	15	16	48	None	15	0	0	31	108	false	0	true	0	0	Normal	0.3	0	0	Normal	0.3	2696	0
1497	Normal	true	0	0	150	0.2	false	2	1	0	1	false	Normal	7.0E-5	false	100	50	500	60	15	1000	10	100	0	Normal	false	60	15	16	48	None	15	0	0	61	108	false	0	true	0	0	Normal	0.3	0	0	Normal	0.3	2674	0
1498	Normal	true	0	0	150	0.2	false	2	1	0	1	false	Normal	7.0E-5	false	100	50	500	60	15	1000	10	100	0	Normal	false	60	15	16	48	None	15	0	0	71	108	false	0	true	0	0	Normal	0.3	0	0	Normal	0.3	2912	0
1509	Normal	true	0	0	151	0.2	false	2	1	0	1	false	Normal	7.0E-5	false	100	50	500	60	15	1000	10	100	0	Normal	false	60	15	16	48	None	15	0	0	81	108	false	0	true	0	0	Normal	0.3	0	0	Normal	0.3	2730	0
1506	Normal	true	0	0	151	0.2	false	2	1	0	1	false	Normal	7.0E-5	false	100	50	500	60	15	1000	10	100	0	Normal	false	60	15	16	48	None	15	0	0	51	108	false	0	true	0	0	Normal	0.3	0	0	Normal	0.3	2919	0
1501	Normal	true	0	0	151	0.2	false	2	1	0	1	false	Normal	7.0E-5	false	100	50	500	60	15	1000	10	100	0	Normal	false	60	15	16	48	None	15	0	0	1	108	false	0	true	0	0	Normal	0.3	0	0	Normal	0.3	3199	0
1505	Normal	true	0	0	151	0.2	false	2	1	0	1	false	Normal	7.0E-5	false	100	50	500	60	15	1000	10	100	0	Normal	false	60	15	16	48	None	15	0	0	41	108	false	0	true	0	0	Normal	0.3	0	0	Normal	0.3	2710	0
1502	Normal	true	0	0	151	0.2	false	2	1	0	1	false	Normal	7.0E-5	false	100	50	500	60	15	1000	10	100	0	Normal	false	60	15	16	48	None	15	0	0	11	108	false	0	true	0	0	Normal	0.3	0	0	Normal	0.3	2680	0
1503	Normal	true	0	0	151	0.2	false	2	1	0	1	false	Normal	7.0E-5	false	100	50	500	60	15	1000	10	100	0	Normal	false	60	15	16	48	None	15	0	0	21	108	false	0	true	0	0	Normal	0.3	0	0	Normal	0.3	2870	0
1500	Normal	true	0	0	150	0.2	false	2	1	0	1	false	Normal	7.0E-5	false	100	50	500	60	15	1000	10	100	0	Normal	false	60	15	16	48	None	15	0	0	91	108	false	0	true	0	0	Normal	0.3	0	0	Normal	0.3	2517	0
1510	Normal	true	0	0	151	0.2	false	2	1	0	1	false	Normal	7.0E-5	false	100	50	500	60	15	1000	10	100	0	Normal	false	60	15	16	48	None	15	0	0	91	108	false	0	true	0	0	Normal	0.3	0	0	Normal	0.3	2520	0
1512	Normal	true	0	0	152	0.2	false	2	1	0	1	false	Normal	7.0E-5	false	100	50	500	60	15	1000	10	100	0	Normal	false	60	15	16	48	None	15	0	0	11	108	false	0	true	0	0	Normal	0.3	0	0	Normal	0.3	2683	0
1504	Normal	true	0	0	151	0.2	false	2	1	0	1	false	Normal	7.0E-5	false	100	50	500	60	15	1000	10	100	0	Normal	false	60	15	16	48	None	15	0	0	31	108	false	0	true	0	0	Normal	0.3	0	0	Normal	0.3	2695	0
1508	Normal	true	0	0	151	0.2	false	2	1	0	1	false	Normal	7.0E-5	false	100	50	500	60	15	1000	10	100	0	Normal	false	60	15	16	48	None	15	0	0	71	108	false	0	true	0	0	Normal	0.3	0	0	Normal	0.3	2916	0
1511	Normal	true	0	0	152	0.2	false	2	1	0	1	false	Normal	7.0E-5	false	100	50	500	60	15	1000	10	100	0	Normal	false	60	15	16	48	None	15	0	0	1	108	false	0	true	0	0	Normal	0.3	0	0	Normal	0.3	3200	0
1513	Normal	true	0	0	152	0.2	false	2	1	0	1	false	Normal	7.0E-5	false	100	50	500	60	15	1000	10	100	0	Normal	false	60	15	16	48	None	15	0	0	21	108	false	0	true	0	0	Normal	0.3	0	0	Normal	0.3	2865	0
1507	Normal	true	0	0	151	0.2	false	2	1	0	1	false	Normal	7.0E-5	false	100	50	500	60	15	1000	10	100	0	Normal	false	60	15	16	48	None	15	0	0	61	108	false	0	true	0	0	Normal	0.3	0	0	Normal	0.3	2666	0
1519	Normal	true	0	0	152	0.2	false	2	1	0	1	false	Normal	7.0E-5	false	100	50	500	60	15	1000	10	100	0	Normal	false	60	15	16	48	None	15	0	0	81	108	false	0	true	0	0	Normal	0.3	0	0	Normal	0.3	2731	0
1515	Normal	true	0	0	152	0.2	false	2	1	0	1	false	Normal	7.0E-5	false	100	50	500	60	15	1000	10	100	0	Normal	false	60	15	16	48	None	15	0	0	41	108	false	0	true	0	0	Normal	0.3	0	0	Normal	0.3	2713	0
1516	Normal	true	0	0	152	0.2	false	2	1	0	1	false	Normal	7.0E-5	false	100	50	500	60	15	1000	10	100	0	Normal	false	60	15	16	48	None	15	0	0	51	108	false	0	true	0	0	Normal	0.3	0	0	Normal	0.3	2927	0
1514	Normal	true	0	0	152	0.2	false	2	1	0	1	false	Normal	7.0E-5	false	100	50	500	60	15	1000	10	100	0	Normal	false	60	15	16	48	None	15	0	0	31	108	false	0	true	0	0	Normal	0.3	0	0	Normal	0.3	2709	0
1529	Normal	true	0	0	153	0.2	false	2	1	0	1	false	Normal	7.0E-5	false	100	50	500	60	15	1000	10	100	0	Normal	false	60	15	16	48	None	15	0	0	81	108	false	0	true	0	0	Normal	0.3	0	0	Normal	0.3	2733	0
1522	Normal	true	0	0	153	0.2	false	2	1	0	1	false	Normal	7.0E-5	false	100	50	500	60	15	1000	10	100	0	Normal	false	60	15	16	48	None	15	0	0	11	108	false	0	true	0	0	Normal	0.3	0	0	Normal	0.3	2691	0
1517	Normal	true	0	0	152	0.2	false	2	1	0	1	false	Normal	7.0E-5	false	100	50	500	60	15	1000	10	100	0	Normal	false	60	15	16	48	None	15	0	0	61	108	false	0	true	0	0	Normal	0.3	0	0	Normal	0.3	2666	0
1518	Normal	true	0	0	152	0.2	false	2	1	0	1	false	Normal	7.0E-5	false	100	50	500	60	15	1000	10	100	0	Normal	false	60	15	16	48	None	15	0	0	71	108	false	0	true	0	0	Normal	0.3	0	0	Normal	0.3	2943	0
1526	Normal	true	0	0	153	0.2	false	2	1	0	1	false	Normal	7.0E-5	false	100	50	500	60	15	1000	10	100	0	Normal	false	60	15	16	48	None	15	0	0	51	108	false	0	true	0	0	Normal	0.3	0	0	Normal	0.3	2929	0
1521	Normal	true	0	0	153	0.2	false	2	1	0	1	false	Normal	7.0E-5	false	100	50	500	60	15	1000	10	100	0	Normal	false	60	15	16	48	None	15	0	0	1	108	false	0	true	0	0	Normal	0.3	0	0	Normal	0.3	3209	0
1525	Normal	true	0	0	153	0.2	false	2	1	0	1	false	Normal	7.0E-5	false	100	50	500	60	15	1000	10	100	0	Normal	false	60	15	16	48	None	15	0	0	41	108	false	0	true	0	0	Normal	0.3	0	0	Normal	0.3	2716	0
1520	Normal	true	0	0	152	0.2	false	2	1	0	1	false	Normal	7.0E-5	false	100	50	500	60	15	1000	10	100	0	Normal	false	60	15	16	48	None	15	0	0	91	108	false	0	true	0	0	Normal	0.3	0	0	Normal	0.3	2524	0
1523	Normal	true	0	0	153	0.2	false	2	1	0	1	false	Normal	7.0E-5	false	100	50	500	60	15	1000	10	100	0	Normal	false	60	15	16	48	None	15	0	0	21	108	false	0	true	0	0	Normal	0.3	0	0	Normal	0.3	2871	0
1524	Normal	true	0	0	153	0.2	false	2	1	0	1	false	Normal	7.0E-5	false	100	50	500	60	15	1000	10	100	0	Normal	false	60	15	16	48	None	15	0	0	31	108	false	0	true	0	0	Normal	0.3	0	0	Normal	0.3	2712	0
1527	Normal	true	0	0	153	0.2	false	2	1	0	1	false	Normal	7.0E-5	false	100	50	500	60	15	1000	10	100	0	Normal	false	60	15	16	48	None	15	0	0	61	108	false	0	true	0	0	Normal	0.3	0	0	Normal	0.3	2686	0
1533	Normal	true	0	0	154	0.2	false	2	1	0	1	false	Normal	7.0E-5	false	100	50	500	60	15	1000	10	100	0	Normal	false	60	15	16	48	None	15	0	0	21	108	false	0	true	0	0	Normal	0.3	0	0	Normal	0.3	2880	0
1528	Normal	true	0	0	153	0.2	false	2	1	0	1	false	Normal	7.0E-5	false	100	50	500	60	15	1000	10	100	0	Normal	false	60	15	16	48	None	15	0	0	71	108	false	0	true	0	0	Normal	0.3	0	0	Normal	0.3	2937	0
1535	Normal	true	0	0	154	0.2	false	2	1	0	1	false	Normal	7.0E-5	false	100	50	500	60	15	1000	10	100	0	Normal	false	60	15	16	48	None	15	0	0	41	108	false	0	true	0	0	Normal	0.3	0	0	Normal	0.3	2719	0
1536	Normal	true	0	0	154	0.2	false	2	1	0	1	false	Normal	7.0E-5	false	100	50	500	60	15	1000	10	100	0	Normal	false	60	15	16	48	None	15	0	0	51	108	false	0	true	0	0	Normal	0.3	0	0	Normal	0.3	2937	0
1531	Normal	true	0	0	154	0.2	false	2	1	0	1	false	Normal	7.0E-5	false	100	50	500	60	15	1000	10	100	0	Normal	false	60	15	16	48	None	15	0	0	1	108	false	0	true	0	0	Normal	0.3	0	0	Normal	0.3	3200	0
1532	Normal	true	0	0	154	0.2	false	2	1	0	1	false	Normal	7.0E-5	false	100	50	500	60	15	1000	10	100	0	Normal	false	60	15	16	48	None	15	0	0	11	108	false	0	true	0	0	Normal	0.3	0	0	Normal	0.3	2694	0
1534	Normal	true	0	0	154	0.2	false	2	1	0	1	false	Normal	7.0E-5	false	100	50	500	60	15	1000	10	100	0	Normal	false	60	15	16	48	None	15	0	0	31	108	false	0	true	0	0	Normal	0.3	0	0	Normal	0.3	2716	0
1530	Normal	true	0	0	153	0.2	false	2	1	0	1	false	Normal	7.0E-5	false	100	50	500	60	15	1000	10	100	0	Normal	false	60	15	16	48	None	15	0	0	91	108	false	0	true	0	0	Normal	0.3	0	0	Normal	0.3	2524	0
1539	Normal	true	0	0	154	0.2	false	2	1	0	1	false	Normal	7.0E-5	false	100	50	500	60	15	1000	10	100	0	Normal	false	60	15	16	48	None	15	0	0	81	108	false	0	true	0	0	Normal	0.3	0	0	Normal	0.3	2735	0
1537	Normal	true	0	0	154	0.2	false	2	1	0	1	false	Normal	7.0E-5	false	100	50	500	60	15	1000	10	100	0	Normal	false	60	15	16	48	None	15	0	0	61	108	false	0	true	0	0	Normal	0.3	0	0	Normal	0.3	2689	0
1540	Normal	true	0	0	154	0.2	false	2	1	0	1	false	Normal	7.0E-5	false	100	50	500	60	15	1000	10	100	0	Normal	false	60	15	16	48	None	15	0	0	91	108	false	0	true	0	0	Normal	0.3	0	0	Normal	0.3	2529	0
1538	Normal	true	0	0	154	0.2	false	2	1	0	1	false	Normal	7.0E-5	false	100	50	500	60	15	1000	10	100	0	Normal	false	60	15	16	48	None	15	0	0	71	108	false	0	true	0	0	Normal	0.3	0	0	Normal	0.3	2954	0
1542	Normal	true	0	0	155	0.2	false	2	1	0	1	false	Normal	7.0E-5	false	100	50	500	60	15	1000	10	100	0	Normal	false	60	15	16	48	None	15	0	0	11	108	false	0	true	0	0	Normal	0.3	0	0	Normal	0.3	2696	0
1549	Normal	true	0	0	155	0.2	false	2	1	0	1	false	Normal	7.0E-5	false	100	50	500	60	15	1000	10	100	0	Normal	false	60	15	16	48	None	15	0	0	81	108	false	0	true	0	0	Normal	0.3	0	0	Normal	0.3	2738	0
1543	Normal	true	0	0	155	0.2	false	2	1	0	1	false	Normal	7.0E-5	false	100	50	500	60	15	1000	10	100	0	Normal	false	60	15	16	48	None	15	0	0	21	108	false	0	true	0	0	Normal	0.3	0	0	Normal	0.3	2884	0
1546	Normal	true	0	0	155	0.2	false	2	1	0	1	false	Normal	7.0E-5	false	100	50	500	60	15	1000	10	100	0	Normal	false	60	15	16	48	None	15	0	0	51	108	false	0	true	0	0	Normal	0.3	0	0	Normal	0.3	2940	0
1541	Normal	true	0	0	155	0.2	false	2	1	0	1	false	Normal	7.0E-5	false	100	50	500	60	15	1000	10	100	0	Normal	false	60	15	16	48	None	15	0	0	1	108	false	0	true	0	0	Normal	0.3	0	0	Normal	0.3	3222	0
1544	Normal	true	0	0	155	0.2	false	2	1	0	1	false	Normal	7.0E-5	false	100	50	500	60	15	1000	10	100	0	Normal	false	60	15	16	48	None	15	0	0	31	108	false	0	true	0	0	Normal	0.3	0	0	Normal	0.3	2720	0
1545	Normal	true	0	0	155	0.2	false	2	1	0	1	false	Normal	7.0E-5	false	100	50	500	60	15	1000	10	100	0	Normal	false	60	15	16	48	None	15	0	0	41	108	false	0	true	0	0	Normal	0.3	0	0	Normal	0.3	2723	0
1552	Normal	true	0	0	156	0.2	false	2	1	0	1	false	Normal	7.0E-5	false	100	50	500	60	15	1000	10	100	0	Normal	false	60	15	16	48	None	15	0	0	11	108	false	0	true	0	0	Normal	0.3	0	0	Normal	0.3	2699	0
1550	Normal	true	0	0	155	0.2	false	2	1	0	1	false	Normal	7.0E-5	false	100	50	500	60	15	1000	10	100	0	Normal	false	60	15	16	48	None	15	0	0	91	108	false	0	true	0	0	Normal	0.3	0	0	Normal	0.3	2535	0
1548	Normal	true	0	0	155	0.2	false	2	1	0	1	false	Normal	7.0E-5	false	100	50	500	60	15	1000	10	100	0	Normal	false	60	15	16	48	None	15	0	0	71	108	false	0	true	0	0	Normal	0.3	0	0	Normal	0.3	2961	0
1555	Normal	true	0	0	156	0.2	false	2	1	0	1	false	Normal	7.0E-5	false	100	50	500	60	15	1000	10	100	0	Normal	false	60	15	16	48	None	15	0	0	41	108	false	0	true	0	0	Normal	0.3	0	0	Normal	0.3	2726	0
1559	Normal	true	0	0	156	0.2	false	2	1	0	1	false	Normal	7.0E-5	false	100	50	500	60	15	1000	10	100	0	Normal	false	60	15	16	48	None	15	0	0	81	108	false	0	true	0	0	Normal	0.3	0	0	Normal	0.3	2740	0
1556	Normal	true	0	0	156	0.2	false	2	1	0	1	false	Normal	7.0E-5	false	100	50	500	60	15	1000	10	100	0	Normal	false	60	15	16	48	None	15	0	0	51	108	false	0	true	0	0	Normal	0.3	0	0	Normal	0.3	2940	0
1553	Normal	true	0	0	156	0.2	false	2	1	0	1	false	Normal	7.0E-5	false	100	50	500	60	15	1000	10	100	0	Normal	false	60	15	16	48	None	15	0	0	21	108	false	0	true	0	0	Normal	0.3	0	0	Normal	0.3	2881	0
1547	Normal	true	0	0	155	0.2	false	2	1	0	1	false	Normal	7.0E-5	false	100	50	500	60	15	1000	10	100	0	Normal	false	60	15	16	48	None	15	0	0	61	108	false	0	true	0	0	Normal	0.3	0	0	Normal	0.3	2684	0
1551	Normal	true	0	0	156	0.2	false	2	1	0	1	false	Normal	7.0E-5	false	100	50	500	60	15	1000	10	100	0	Normal	false	60	15	16	48	None	15	0	0	1	108	false	0	true	0	0	Normal	0.3	0	0	Normal	0.3	3215	0
1554	Normal	true	0	0	156	0.2	false	2	1	0	1	false	Normal	7.0E-5	false	100	50	500	60	15	1000	10	100	0	Normal	false	60	15	16	48	None	15	0	0	31	108	false	0	true	0	0	Normal	0.3	0	0	Normal	0.3	2725	0
1557	Normal	true	0	0	156	0.2	false	2	1	0	1	false	Normal	7.0E-5	false	100	50	500	60	15	1000	10	100	0	Normal	false	60	15	16	48	None	15	0	0	61	108	false	0	true	0	0	Normal	0.3	0	0	Normal	0.3	2692	0
1560	Normal	true	0	0	156	0.2	false	2	1	0	1	false	Normal	7.0E-5	false	100	50	500	60	15	1000	10	100	0	Normal	false	60	15	16	48	None	15	0	0	91	108	false	0	true	0	0	Normal	0.3	0	0	Normal	0.3	2538	0
1558	Normal	true	0	0	156	0.2	false	2	1	0	1	false	Normal	7.0E-5	false	100	50	500	60	15	1000	10	100	0	Normal	false	60	15	16	48	None	15	0	0	71	108	false	0	true	0	0	Normal	0.3	0	0	Normal	0.3	2963	0
1561	Normal	true	0	0	157	0.2	false	2	1	0	1	false	Normal	7.0E-5	false	100	50	500	60	15	1000	10	100	0	Normal	false	60	15	16	48	None	15	0	0	1	108	false	0	true	0	0	Normal	0.3	0	0	Normal	0.3	3218	0
1562	Normal	true	0	0	157	0.2	false	2	1	0	1	false	Normal	7.0E-5	false	100	50	500	60	15	1000	10	100	0	Normal	false	60	15	16	48	None	15	0	0	11	108	false	0	true	0	0	Normal	0.3	0	0	Normal	0.3	2697	0
1563	Normal	true	0	0	157	0.2	false	2	1	0	1	false	Normal	7.0E-5	false	100	50	500	60	15	1000	10	100	0	Normal	false	60	15	16	48	None	15	0	0	21	108	false	0	true	0	0	Normal	0.3	0	0	Normal	0.3	2884	0
1566	Normal	true	0	0	157	0.2	false	2	1	0	1	false	Normal	7.0E-5	false	100	50	500	60	15	1000	10	100	0	Normal	false	60	15	16	48	None	15	0	0	51	108	false	0	true	0	0	Normal	0.3	0	0	Normal	0.3	2943	0
1565	Normal	true	0	0	157	0.2	false	2	1	0	1	false	Normal	7.0E-5	false	100	50	500	60	15	1000	10	100	0	Normal	false	60	15	16	48	None	15	0	0	41	108	false	0	true	0	0	Normal	0.3	0	0	Normal	0.3	2729	0
1564	Normal	true	0	0	157	0.2	false	2	1	0	1	false	Normal	7.0E-5	false	100	50	500	60	15	1000	10	100	0	Normal	false	60	15	16	48	None	15	0	0	31	108	false	0	true	0	0	Normal	0.3	0	0	Normal	0.3	2728	0
1569	Normal	true	0	0	157	0.2	false	2	1	0	1	false	Normal	7.0E-5	false	100	50	500	60	15	1000	10	100	0	Normal	false	60	15	16	48	None	15	0	0	81	108	false	0	true	0	0	Normal	0.3	0	0	Normal	0.3	2742	0
1567	Normal	true	0	0	157	0.2	false	2	1	0	1	false	Normal	7.0E-5	false	100	50	500	60	15	1000	10	100	0	Normal	false	60	15	16	48	None	15	0	0	61	108	false	0	true	0	0	Normal	0.3	0	0	Normal	0.3	2698	0
1568	Normal	true	0	0	157	0.2	false	2	1	0	1	false	Normal	7.0E-5	false	100	50	500	60	15	1000	10	100	0	Normal	false	60	15	16	48	None	15	0	0	71	108	false	0	true	0	0	Normal	0.3	0	0	Normal	0.3	2972	0
1579	Normal	true	0	0	158	0.2	false	2	1	0	1	false	Normal	7.0E-5	false	100	50	500	60	15	1000	10	100	0	Normal	false	60	15	16	48	None	15	0	0	81	108	false	0	true	0	0	Normal	0.3	0	0	Normal	0.3	2744	0
1572	Normal	true	0	0	158	0.2	false	2	1	0	1	false	Normal	7.0E-5	false	100	50	500	60	15	1000	10	100	0	Normal	false	60	15	16	48	None	15	0	0	11	108	false	0	true	0	0	Normal	0.3	0	0	Normal	0.3	2701	0
1570	Normal	true	0	0	157	0.2	false	2	1	0	1	false	Normal	7.0E-5	false	100	50	500	60	15	1000	10	100	0	Normal	false	60	15	16	48	None	15	0	0	91	108	false	0	true	0	0	Normal	0.3	0	0	Normal	0.3	2543	0
1575	Normal	true	0	0	158	0.2	false	2	1	0	1	false	Normal	7.0E-5	false	100	50	500	60	15	1000	10	100	0	Normal	false	60	15	16	48	None	15	0	0	41	108	false	0	true	0	0	Normal	0.3	0	0	Normal	0.3	2732	0
1571	Normal	true	0	0	158	0.2	false	2	1	0	1	false	Normal	7.0E-5	false	100	50	500	60	15	1000	10	100	0	Normal	false	60	15	16	48	None	15	0	0	1	108	false	0	true	0	0	Normal	0.3	0	0	Normal	0.3	3230	0
1573	Normal	true	0	0	158	0.2	false	2	1	0	1	false	Normal	7.0E-5	false	100	50	500	60	15	1000	10	100	0	Normal	false	60	15	16	48	None	15	0	0	21	108	false	0	true	0	0	Normal	0.3	0	0	Normal	0.3	2888	0
1576	Normal	true	0	0	158	0.2	false	2	1	0	1	false	Normal	7.0E-5	false	100	50	500	60	15	1000	10	100	0	Normal	false	60	15	16	48	None	15	0	0	51	108	false	0	true	0	0	Normal	0.3	0	0	Normal	0.3	2948	0
1578	Normal	true	0	0	158	0.2	false	2	1	0	1	false	Normal	7.0E-5	false	100	50	500	60	15	1000	10	100	0	Normal	false	60	15	16	48	None	15	0	0	71	108	false	0	true	0	0	Normal	0.3	0	0	Normal	0.3	2976	0
1582	Normal	true	0	0	159	0.2	false	2	1	0	1	false	Normal	7.0E-5	false	100	50	500	60	15	1000	10	100	0	Normal	false	60	15	16	48	None	15	0	0	11	108	false	0	true	0	0	Normal	0.3	0	0	Normal	0.3	2705	0
1574	Normal	true	0	0	158	0.2	false	2	1	0	1	false	Normal	7.0E-5	false	100	50	500	60	15	1000	10	100	0	Normal	false	60	15	16	48	None	15	0	0	31	108	false	0	true	0	0	Normal	0.3	0	0	Normal	0.3	2730	0
1577	Normal	true	0	0	158	0.2	false	2	1	0	1	false	Normal	7.0E-5	false	100	50	500	60	15	1000	10	100	0	Normal	false	60	15	16	48	None	15	0	0	61	108	false	0	true	0	0	Normal	0.3	0	0	Normal	0.3	2710	0
1580	Normal	true	0	0	158	0.2	false	2	1	0	1	false	Normal	7.0E-5	false	100	50	500	60	15	1000	10	100	0	Normal	false	60	15	16	48	None	15	0	0	91	108	false	0	true	0	0	Normal	0.3	0	0	Normal	0.3	2546	0
1583	Normal	true	0	0	159	0.2	false	2	1	0	1	false	Normal	7.0E-5	false	100	50	500	60	15	1000	10	100	0	Normal	false	60	15	16	48	None	15	0	0	21	108	false	0	true	0	0	Normal	0.3	0	0	Normal	0.3	2893	0
1589	Normal	true	0	0	159	0.2	false	2	1	0	1	false	Normal	7.0E-5	false	100	50	500	60	15	1000	10	100	0	Normal	false	60	15	16	48	None	15	0	0	81	108	false	0	true	0	0	Normal	0.3	0	0	Normal	0.3	2746	0
1585	Normal	true	0	0	159	0.2	false	2	1	0	1	false	Normal	7.0E-5	false	100	50	500	60	15	1000	10	100	0	Normal	false	60	15	16	48	None	15	0	0	41	108	false	0	true	0	0	Normal	0.3	0	0	Normal	0.3	2736	0
1586	Normal	true	0	0	159	0.2	false	2	1	0	1	false	Normal	7.0E-5	false	100	50	500	60	15	1000	10	100	0	Normal	false	60	15	16	48	None	15	0	0	51	108	false	0	true	0	0	Normal	0.3	0	0	Normal	0.3	2952	0
1581	Normal	true	0	0	159	0.2	false	2	1	0	1	false	Normal	7.0E-5	false	100	50	500	60	15	1000	10	100	0	Normal	false	60	15	16	48	None	15	0	0	1	108	false	0	true	0	0	Normal	0.3	0	0	Normal	0.3	3221	0
1584	Normal	true	0	0	159	0.2	false	2	1	0	1	false	Normal	7.0E-5	false	100	50	500	60	15	1000	10	100	0	Normal	false	60	15	16	48	None	15	0	0	31	108	false	0	true	0	0	Normal	0.3	0	0	Normal	0.3	2731	0
1588	Normal	true	0	0	159	0.2	false	2	1	0	1	false	Normal	7.0E-5	false	100	50	500	60	15	1000	10	100	0	Normal	false	60	15	16	48	None	15	0	0	71	108	false	0	true	0	0	Normal	0.3	0	0	Normal	0.3	2983	0
1587	Normal	true	0	0	159	0.2	false	2	1	0	1	false	Normal	7.0E-5	false	100	50	500	60	15	1000	10	100	0	Normal	false	60	15	16	48	None	15	0	0	61	108	false	0	true	0	0	Normal	0.3	0	0	Normal	0.3	2690	0
1590	Normal	true	0	0	159	0.2	false	2	1	0	1	false	Normal	7.0E-5	false	100	50	500	60	15	1000	10	100	0	Normal	false	60	15	16	48	None	15	0	0	91	108	false	0	true	0	0	Normal	0.3	0	0	Normal	0.3	2549	0
1592	Normal	true	0	0	160	0.2	false	2	1	0	1	false	Normal	7.0E-5	false	100	50	500	60	15	1000	10	100	0	Normal	false	60	15	16	48	None	15	0	0	11	108	false	0	true	0	0	Normal	0.3	0	0	Normal	0.3	2709	0
1593	Normal	true	0	0	160	0.2	false	2	1	0	1	false	Normal	7.0E-5	false	100	50	500	60	15	1000	10	100	0	Normal	false	60	15	16	48	None	15	0	0	21	108	false	0	true	0	0	Normal	0.3	0	0	Normal	0.3	2897	0
1594	Normal	true	0	0	160	0.2	false	2	1	0	1	false	Normal	7.0E-5	false	100	50	500	60	15	1000	10	100	0	Normal	false	60	15	16	48	None	15	0	0	31	108	false	0	true	0	0	Normal	0.3	0	0	Normal	0.3	2736	0
1591	Normal	true	0	0	160	0.2	false	2	1	0	1	false	Normal	7.0E-5	false	100	50	500	60	15	1000	10	100	0	Normal	false	60	15	16	48	None	15	0	0	1	108	false	0	true	0	0	Normal	0.3	0	0	Normal	0.3	3226	0
1599	Normal	true	0	0	160	0.2	false	2	1	0	1	false	Normal	7.0E-5	false	100	50	500	60	15	1000	10	100	0	Normal	false	60	15	16	48	None	15	0	0	81	108	false	0	true	0	0	Normal	0.3	0	0	Normal	0.3	2748	0
1595	Normal	true	0	0	160	0.2	false	2	1	0	1	false	Normal	7.0E-5	false	100	50	500	60	15	1000	10	100	0	Normal	false	60	15	16	48	None	15	0	0	41	108	false	0	true	0	0	Normal	0.3	0	0	Normal	0.3	2739	0
1596	Normal	true	0	0	160	0.2	false	2	1	0	1	false	Normal	7.0E-5	false	100	50	500	60	15	1000	10	100	0	Normal	false	60	15	16	48	None	15	0	0	51	108	false	0	true	0	0	Normal	0.3	0	0	Normal	0.3	2955	0
1602	Normal	true	0	0	161	0.2	false	2	1	0	1	false	Normal	7.0E-5	false	100	50	500	60	15	1000	10	100	0	Normal	false	60	15	16	48	None	15	0	0	11	108	false	0	true	0	0	Normal	0.3	0	0	Normal	0.3	2713	0
1597	Normal	true	0	0	160	0.2	false	2	1	0	1	false	Normal	7.0E-5	false	100	50	500	60	15	1000	10	100	0	Normal	false	60	15	16	48	None	15	0	0	61	108	false	0	true	0	0	Normal	0.3	0	0	Normal	0.3	2692	0
1606	Normal	true	0	0	161	0.2	false	2	1	0	1	false	Normal	7.0E-5	false	100	50	500	60	15	1000	10	100	0	Normal	false	60	15	16	48	None	15	0	0	51	108	false	0	true	0	0	Normal	0.3	0	0	Normal	0.3	2959	0
1609	Normal	true	0	0	161	0.2	false	2	1	0	1	false	Normal	7.0E-5	false	100	50	500	60	15	1000	10	100	0	Normal	false	60	15	16	48	None	15	0	0	81	108	false	0	true	0	0	Normal	0.3	0	0	Normal	0.3	2750	0
1604	Normal	true	0	0	161	0.2	false	2	1	0	1	false	Normal	7.0E-5	false	100	50	500	60	15	1000	10	100	0	Normal	false	60	15	16	48	None	15	0	0	31	108	false	0	true	0	0	Normal	0.3	0	0	Normal	0.3	2735	0
1600	Normal	true	0	0	160	0.2	false	2	1	0	1	false	Normal	7.0E-5	false	100	50	500	60	15	1000	10	100	0	Normal	false	60	15	16	48	None	15	0	0	91	108	false	0	true	0	0	Normal	0.3	0	0	Normal	0.3	2552	0
1598	Normal	true	0	0	160	0.2	false	2	1	0	1	false	Normal	7.0E-5	false	100	50	500	60	15	1000	10	100	0	Normal	false	60	15	16	48	None	15	0	0	71	108	false	0	true	0	0	Normal	0.3	0	0	Normal	0.3	2999	0
1603	Normal	true	0	0	161	0.2	false	2	1	0	1	false	Normal	7.0E-5	false	100	50	500	60	15	1000	10	100	0	Normal	false	60	15	16	48	None	15	0	0	21	108	false	0	true	0	0	Normal	0.3	0	0	Normal	0.3	2900	0
1605	Normal	true	0	0	161	0.2	false	2	1	0	1	false	Normal	7.0E-5	false	100	50	500	60	15	1000	10	100	0	Normal	false	60	15	16	48	None	15	0	0	41	108	false	0	true	0	0	Normal	0.3	0	0	Normal	0.3	2742	0
1608	Normal	true	0	0	161	0.2	false	2	1	0	1	false	Normal	7.0E-5	false	100	50	500	60	15	1000	10	100	0	Normal	false	60	15	16	48	None	15	0	0	71	108	false	0	true	0	0	Normal	0.3	0	0	Normal	0.3	3005	0
1601	Normal	true	0	0	161	0.2	false	2	1	0	1	false	Normal	7.0E-5	false	100	50	500	60	15	1000	10	100	0	Normal	false	60	15	16	48	None	15	0	0	1	108	false	0	true	0	0	Normal	0.3	0	0	Normal	0.3	3234	0
1607	Normal	true	0	0	161	0.2	false	2	1	0	1	false	Normal	7.0E-5	false	100	50	500	60	15	1000	10	100	0	Normal	false	60	15	16	48	None	15	0	0	61	108	false	0	true	0	0	Normal	0.3	0	0	Normal	0.3	2694	0
1612	Normal	true	0	0	162	0.2	false	2	1	0	1	false	Normal	7.0E-5	false	100	50	500	60	15	1000	10	100	0	Normal	false	60	15	16	48	None	15	0	0	11	108	false	0	true	0	0	Normal	0.3	0	0	Normal	0.3	2717	0
1610	Normal	true	0	0	161	0.2	false	2	1	0	1	false	Normal	7.0E-5	false	100	50	500	60	15	1000	10	100	0	Normal	false	60	15	16	48	None	15	0	0	91	108	false	0	true	0	0	Normal	0.3	0	0	Normal	0.3	2555	0
1619	Normal	true	0	0	162	0.2	false	2	1	0	1	false	Normal	7.0E-5	false	100	50	500	60	15	1000	10	100	0	Normal	false	60	15	16	48	None	15	0	0	81	108	false	0	true	0	0	Normal	0.3	0	0	Normal	0.3	2752	0
1615	Normal	true	0	0	162	0.2	false	2	1	0	1	false	Normal	7.0E-5	false	100	50	500	60	15	1000	10	100	0	Normal	false	60	15	16	48	None	15	0	0	41	108	false	0	true	0	0	Normal	0.3	0	0	Normal	0.3	2745	0
1616	Normal	true	0	0	162	0.2	false	2	1	0	1	false	Normal	7.0E-5	false	100	50	500	60	15	1000	10	100	0	Normal	false	60	15	16	48	None	15	0	0	51	108	false	0	true	0	0	Normal	0.3	0	0	Normal	0.3	2964	0
1614	Normal	true	0	0	162	0.2	false	2	1	0	1	false	Normal	7.0E-5	false	100	50	500	60	15	1000	10	100	0	Normal	false	60	15	16	48	None	15	0	0	31	108	false	0	true	0	0	Normal	0.3	0	0	Normal	0.3	2739	0
1611	Normal	true	0	0	162	0.2	false	2	1	0	1	false	Normal	7.0E-5	false	100	50	500	60	15	1000	10	100	0	Normal	false	60	15	16	48	None	15	0	0	1	108	false	0	true	0	0	Normal	0.3	0	0	Normal	0.3	3231	0
1613	Normal	true	0	0	162	0.2	false	2	1	0	1	false	Normal	7.0E-5	false	100	50	500	60	15	1000	10	100	0	Normal	false	60	15	16	48	None	15	0	0	21	108	false	0	true	0	0	Normal	0.3	0	0	Normal	0.3	2903	0
1620	Normal	true	0	0	162	0.2	false	2	1	0	1	false	Normal	7.0E-5	false	100	50	500	60	15	1000	10	100	0	Normal	false	60	15	16	48	None	15	0	0	91	108	false	0	true	0	0	Normal	0.3	0	0	Normal	0.3	2558	0
1618	Normal	true	0	0	162	0.2	false	2	1	0	1	false	Normal	7.0E-5	false	100	50	500	60	15	1000	10	100	0	Normal	false	60	15	16	48	None	15	0	0	71	108	false	0	true	0	0	Normal	0.3	0	0	Normal	0.3	3012	0
1617	Normal	true	0	0	162	0.2	false	2	1	0	1	false	Normal	7.0E-5	false	100	50	500	60	15	1000	10	100	0	Normal	false	60	15	16	48	None	15	0	0	61	108	false	0	true	0	0	Normal	0.3	0	0	Normal	0.3	2703	0
1622	Normal	true	0	0	163	0.2	false	2	1	0	1	false	Normal	7.0E-5	false	100	50	500	60	15	1000	10	100	0	Normal	false	60	15	16	48	None	15	0	0	11	108	false	0	true	0	0	Normal	0.3	0	0	Normal	0.3	2721	0
1629	Normal	true	0	0	163	0.2	false	2	1	0	1	false	Normal	7.0E-5	false	100	50	500	60	15	1000	10	100	0	Normal	false	60	15	16	48	None	15	0	0	81	108	false	0	true	0	0	Normal	0.3	0	0	Normal	0.3	2754	0
1625	Normal	true	0	0	163	0.2	false	2	1	0	1	false	Normal	7.0E-5	false	100	50	500	60	15	1000	10	100	0	Normal	false	60	15	16	48	None	15	0	0	41	108	false	0	true	0	0	Normal	0.3	0	0	Normal	0.3	2749	0
1623	Normal	true	0	0	163	0.2	false	2	1	0	1	false	Normal	7.0E-5	false	100	50	500	60	15	1000	10	100	0	Normal	false	60	15	16	48	None	15	0	0	21	108	false	0	true	0	0	Normal	0.3	0	0	Normal	0.3	2906	0
1621	Normal	true	0	0	163	0.2	false	2	1	0	1	false	Normal	7.0E-5	false	100	50	500	60	15	1000	10	100	0	Normal	false	60	15	16	48	None	15	0	0	1	108	false	0	true	0	0	Normal	0.3	0	0	Normal	0.3	3235	0
1626	Normal	true	0	0	163	0.2	false	2	1	0	1	false	Normal	7.0E-5	false	100	50	500	60	15	1000	10	100	0	Normal	false	60	15	16	48	None	15	0	0	51	108	false	0	true	0	0	Normal	0.3	0	0	Normal	0.3	2965	0
1624	Normal	true	0	0	163	0.2	false	2	1	0	1	false	Normal	7.0E-5	false	100	50	500	60	15	1000	10	100	0	Normal	false	60	15	16	48	None	15	0	0	31	108	false	0	true	0	0	Normal	0.3	0	0	Normal	0.3	2742	0
1630	Normal	true	0	0	163	0.2	false	2	1	0	1	false	Normal	7.0E-5	false	100	50	500	60	15	1000	10	100	0	Normal	false	60	15	16	48	None	15	0	0	91	108	false	0	true	0	0	Normal	0.3	0	0	Normal	0.3	2561	0
1632	Normal	true	0	0	164	0.2	false	2	1	0	1	false	Normal	7.0E-5	false	100	50	500	60	15	1000	10	100	0	Normal	false	60	15	16	48	None	15	0	0	11	108	false	0	true	0	0	Normal	0.3	0	0	Normal	0.3	2725	0
1633	Normal	true	0	0	164	0.2	false	2	1	0	1	false	Normal	7.0E-5	false	100	50	500	60	15	1000	10	100	0	Normal	false	60	15	16	48	None	15	0	0	21	108	false	0	true	0	0	Normal	0.3	0	0	Normal	0.3	2909	0
1628	Normal	true	0	0	163	0.2	false	2	1	0	1	false	Normal	7.0E-5	false	100	50	500	60	15	1000	10	100	0	Normal	false	60	15	16	48	None	15	0	0	71	108	false	0	true	0	0	Normal	0.3	0	0	Normal	0.3	3016	0
1639	Normal	true	0	0	164	0.2	false	2	1	0	1	false	Normal	7.0E-5	false	100	50	500	60	15	1000	10	100	0	Normal	false	60	15	16	48	None	15	0	0	81	108	false	0	true	0	0	Normal	0.3	0	0	Normal	0.3	2756	0
1631	Normal	true	0	0	164	0.2	false	2	1	0	1	false	Normal	7.0E-5	false	100	50	500	60	15	1000	10	100	0	Normal	false	60	15	16	48	None	15	0	0	1	108	false	0	true	0	0	Normal	0.3	0	0	Normal	0.3	3249	0
1627	Normal	true	0	0	163	0.2	false	2	1	0	1	false	Normal	7.0E-5	false	100	50	500	60	15	1000	10	100	0	Normal	false	60	15	16	48	None	15	0	0	61	108	false	0	true	0	0	Normal	0.3	0	0	Normal	0.3	2707	0
1634	Normal	true	0	0	164	0.2	false	2	1	0	1	false	Normal	7.0E-5	false	100	50	500	60	15	1000	10	100	0	Normal	false	60	15	16	48	None	15	0	0	31	108	false	0	true	0	0	Normal	0.3	0	0	Normal	0.3	2749	0
1636	Normal	true	0	0	164	0.2	false	2	1	0	1	false	Normal	7.0E-5	false	100	50	500	60	15	1000	10	100	0	Normal	false	60	15	16	48	None	15	0	0	51	108	false	0	true	0	0	Normal	0.3	0	0	Normal	0.3	2971	0
1635	Normal	true	0	0	164	0.2	false	2	1	0	1	false	Normal	7.0E-5	false	100	50	500	60	15	1000	10	100	0	Normal	false	60	15	16	48	None	15	0	0	41	108	false	0	true	0	0	Normal	0.3	0	0	Normal	0.3	2752	0
1638	Normal	true	0	0	164	0.2	false	2	1	0	1	false	Normal	7.0E-5	false	100	50	500	60	15	1000	10	100	0	Normal	false	60	15	16	48	None	15	0	0	71	108	false	0	true	0	0	Normal	0.3	0	0	Normal	0.3	3015	0
1637	Normal	true	0	0	164	0.2	false	2	1	0	1	false	Normal	7.0E-5	false	100	50	500	60	15	1000	10	100	0	Normal	false	60	15	16	48	None	15	0	0	61	108	false	0	true	0	0	Normal	0.3	0	0	Normal	0.3	2711	0
1642	Normal	true	0	0	165	0.2	false	2	1	0	1	false	Normal	7.0E-5	false	100	50	500	60	15	1000	10	100	0	Normal	false	60	15	16	48	None	15	0	0	11	108	false	0	true	0	0	Normal	0.3	0	0	Normal	0.3	2729	0
1640	Normal	true	0	0	164	0.2	false	2	1	0	1	false	Normal	7.0E-5	false	100	50	500	60	15	1000	10	100	0	Normal	false	60	15	16	48	None	15	0	0	91	108	false	0	true	0	0	Normal	0.3	0	0	Normal	0.3	2564	0
1644	Normal	true	0	0	165	0.2	false	2	1	0	1	false	Normal	7.0E-5	false	100	50	500	60	15	1000	10	100	0	Normal	false	60	15	16	48	None	15	0	0	31	108	false	0	true	0	0	Normal	0.3	0	0	Normal	0.3	2747	0
1649	Normal	true	0	0	165	0.2	false	2	1	0	1	false	Normal	7.0E-5	false	100	50	500	60	15	1000	10	100	0	Normal	false	60	15	16	48	None	15	0	0	81	108	false	0	true	0	0	Normal	0.3	0	0	Normal	0.3	2758	0
1641	Normal	true	0	0	165	0.2	false	2	1	0	1	false	Normal	7.0E-5	false	100	50	500	60	15	1000	10	100	0	Normal	false	60	15	16	48	None	15	0	0	1	108	false	0	true	0	0	Normal	0.3	0	0	Normal	0.3	3249	0
1645	Normal	true	0	0	165	0.2	false	2	1	0	1	false	Normal	7.0E-5	false	100	50	500	60	15	1000	10	100	0	Normal	false	60	15	16	48	None	15	0	0	41	108	false	0	true	0	0	Normal	0.3	0	0	Normal	0.3	2755	0
1643	Normal	true	0	0	165	0.2	false	2	1	0	1	false	Normal	7.0E-5	false	100	50	500	60	15	1000	10	100	0	Normal	false	60	15	16	48	None	15	0	0	21	108	false	0	true	0	0	Normal	0.3	0	0	Normal	0.3	2912	0
1648	Normal	true	0	0	165	0.2	false	2	1	0	1	false	Normal	7.0E-5	false	100	50	500	60	15	1000	10	100	0	Normal	false	60	15	16	48	None	15	0	0	71	108	false	0	true	0	0	Normal	0.3	0	0	Normal	0.3	3025	0
1646	Normal	true	0	0	165	0.2	false	2	1	0	1	false	Normal	7.0E-5	false	100	50	500	60	15	1000	10	100	0	Normal	false	60	15	16	48	None	15	0	0	51	108	false	0	true	0	0	Normal	0.3	0	0	Normal	0.3	2972	0
1650	Normal	true	0	0	165	0.2	false	2	1	0	1	false	Normal	7.0E-5	false	100	50	500	60	15	1000	10	100	0	Normal	false	60	15	16	48	None	15	0	0	91	108	false	0	true	0	0	Normal	0.3	0	0	Normal	0.3	2567	0
1659	Normal	true	0	0	166	0.2	false	2	1	0	1	false	Normal	7.0E-5	false	100	50	500	60	15	1000	10	100	0	Normal	false	60	15	16	48	None	15	0	0	81	108	false	0	true	0	0	Normal	0.3	0	0	Normal	0.3	2761	0
1647	Normal	true	0	0	165	0.2	false	2	1	0	1	false	Normal	7.0E-5	false	100	50	500	60	15	1000	10	100	0	Normal	false	60	15	16	48	None	15	0	0	61	108	false	0	true	0	0	Normal	0.3	0	0	Normal	0.3	2712	0
1656	Normal	true	0	0	166	0.2	false	2	1	0	1	false	Normal	7.0E-5	false	100	50	500	60	15	1000	10	100	0	Normal	false	60	15	16	48	None	15	0	0	51	108	false	0	true	0	0	Normal	0.3	0	0	Normal	0.3	2974	0
1652	Normal	true	0	0	166	0.2	false	2	1	0	1	false	Normal	7.0E-5	false	100	50	500	60	15	1000	10	100	0	Normal	false	60	15	16	48	None	15	0	0	11	108	false	0	true	0	0	Normal	0.3	0	0	Normal	0.3	2733	0
1654	Normal	true	0	0	166	0.2	false	2	1	0	1	false	Normal	7.0E-5	false	100	50	500	60	15	1000	10	100	0	Normal	false	60	15	16	48	None	15	0	0	31	108	false	0	true	0	0	Normal	0.3	0	0	Normal	0.3	2747	0
1651	Normal	true	0	0	166	0.2	false	2	1	0	1	false	Normal	7.0E-5	false	100	50	500	60	15	1000	10	100	0	Normal	false	60	15	16	48	None	15	0	0	1	108	false	0	true	0	0	Normal	0.3	0	0	Normal	0.3	3256	0
1653	Normal	true	0	0	166	0.2	false	2	1	0	1	false	Normal	7.0E-5	false	100	50	500	60	15	1000	10	100	0	Normal	false	60	15	16	48	None	15	0	0	21	108	false	0	true	0	0	Normal	0.3	0	0	Normal	0.3	2915	0
1655	Normal	true	0	0	166	0.2	false	2	1	0	1	false	Normal	7.0E-5	false	100	50	500	60	15	1000	10	100	0	Normal	false	60	15	16	48	None	15	0	0	41	108	false	0	true	0	0	Normal	0.3	0	0	Normal	0.3	2758	0
1658	Normal	true	0	0	166	0.2	false	2	1	0	1	false	Normal	7.0E-5	false	100	50	500	60	15	1000	10	100	0	Normal	false	60	15	16	48	None	15	0	0	71	108	false	0	true	0	0	Normal	0.3	0	0	Normal	0.3	3028	0
1657	Normal	true	0	0	166	0.2	false	2	1	0	1	false	Normal	7.0E-5	false	100	50	500	60	15	1000	10	100	0	Normal	false	60	15	16	48	None	15	0	0	61	108	false	0	true	0	0	Normal	0.3	0	0	Normal	0.3	2714	0
1660	Normal	true	0	0	166	0.2	false	2	1	0	1	false	Normal	7.0E-5	false	100	50	500	60	15	1000	10	100	0	Normal	false	60	15	16	48	None	15	0	0	91	108	false	0	true	0	0	Normal	0.3	0	0	Normal	0.3	2570	0
1662	Normal	true	0	0	167	0.2	false	2	1	0	1	false	Normal	7.0E-5	false	100	50	500	60	15	1000	10	100	0	Normal	false	60	15	16	48	None	15	0	0	11	108	false	0	true	0	0	Normal	0.3	0	0	Normal	0.3	2737	0
1669	Normal	true	0	0	167	0.2	false	2	1	0	1	false	Normal	7.0E-5	false	100	50	500	60	15	1000	10	100	0	Normal	false	60	15	16	48	None	15	0	0	81	108	false	0	true	0	0	Normal	0.3	0	0	Normal	0.3	2764	0
1663	Normal	true	0	0	167	0.2	false	2	1	0	1	false	Normal	7.0E-5	false	100	50	500	60	15	1000	10	100	0	Normal	false	60	15	16	48	None	15	0	0	21	108	false	0	true	0	0	Normal	0.3	0	0	Normal	0.3	2919	0
1664	Normal	true	0	0	167	0.2	false	2	1	0	1	false	Normal	7.0E-5	false	100	50	500	60	15	1000	10	100	0	Normal	false	60	15	16	48	None	15	0	0	31	108	false	0	true	0	0	Normal	0.3	0	0	Normal	0.3	2753	0
1661	Normal	true	0	0	167	0.2	false	2	1	0	1	false	Normal	7.0E-5	false	100	50	500	60	15	1000	10	100	0	Normal	false	60	15	16	48	None	15	0	0	1	108	false	0	true	0	0	Normal	0.3	0	0	Normal	0.3	3256	0
1666	Normal	true	0	0	167	0.2	false	2	1	0	1	false	Normal	7.0E-5	false	100	50	500	60	15	1000	10	100	0	Normal	false	60	15	16	48	None	15	0	0	51	108	false	0	true	0	0	Normal	0.3	0	0	Normal	0.3	2976	0
1665	Normal	true	0	0	167	0.2	false	2	1	0	1	false	Normal	7.0E-5	false	100	50	500	60	15	1000	10	100	0	Normal	false	60	15	16	48	None	15	0	0	41	108	false	0	true	0	0	Normal	0.3	0	0	Normal	0.3	2762	0
1668	Normal	true	0	0	167	0.2	false	2	1	0	1	false	Normal	7.0E-5	false	100	50	500	60	15	1000	10	100	0	Normal	false	60	15	16	48	None	15	0	0	71	108	false	0	true	0	0	Normal	0.3	0	0	Normal	0.3	3043	0
1672	Normal	true	0	0	168	0.2	false	2	1	0	1	false	Normal	7.0E-5	false	100	50	500	60	15	1000	10	100	0	Normal	false	60	15	16	48	None	15	0	0	11	108	false	0	true	0	0	Normal	0.3	0	0	Normal	0.3	2741	0
1667	Normal	true	0	0	167	0.2	false	2	1	0	1	false	Normal	7.0E-5	false	100	50	500	60	15	1000	10	100	0	Normal	false	60	15	16	48	None	15	0	0	61	108	false	0	true	0	0	Normal	0.3	0	0	Normal	0.3	2718	0
1673	Normal	true	0	0	168	0.2	false	2	1	0	1	false	Normal	7.0E-5	false	100	50	500	60	15	1000	10	100	0	Normal	false	60	15	16	48	None	15	0	0	21	108	false	0	true	0	0	Normal	0.3	0	0	Normal	0.3	2922	0
1675	Normal	true	0	0	168	0.2	false	2	1	0	1	false	Normal	7.0E-5	false	100	50	500	60	15	1000	10	100	0	Normal	false	60	15	16	48	None	15	0	0	41	108	false	0	true	0	0	Normal	0.3	0	0	Normal	0.3	2765	0
1670	Normal	true	0	0	167	0.2	false	2	1	0	1	false	Normal	7.0E-5	false	100	50	500	60	15	1000	10	100	0	Normal	false	60	15	16	48	None	15	0	0	91	108	false	0	true	0	0	Normal	0.3	0	0	Normal	0.3	2574	0
1676	Normal	true	0	0	168	0.2	false	2	1	0	1	false	Normal	7.0E-5	false	100	50	500	60	15	1000	10	100	0	Normal	false	60	15	16	48	None	15	0	0	51	108	false	0	true	0	0	Normal	0.3	0	0	Normal	0.3	2979	0
1674	Normal	true	0	0	168	0.2	false	2	1	0	1	false	Normal	7.0E-5	false	100	50	500	60	15	1000	10	100	0	Normal	false	60	15	16	48	None	15	0	0	31	108	false	0	true	0	0	Normal	0.3	0	0	Normal	0.3	2755	0
1679	Normal	true	0	0	168	0.2	false	2	1	0	1	false	Normal	7.0E-5	false	100	50	500	60	15	1000	10	100	0	Normal	false	60	15	16	48	None	15	0	0	81	108	false	0	true	0	0	Normal	0.3	0	0	Normal	0.3	2768	0
1671	Normal	true	0	0	168	0.2	false	2	1	0	1	false	Normal	7.0E-5	false	100	50	500	60	15	1000	10	100	0	Normal	false	60	15	16	48	None	15	0	0	1	108	false	0	true	0	0	Normal	0.3	0	0	Normal	0.3	3260	0
1678	Normal	true	0	0	168	0.2	false	2	1	0	1	false	Normal	7.0E-5	false	100	50	500	60	15	1000	10	100	0	Normal	false	60	15	16	48	None	15	0	0	71	108	false	0	true	0	0	Normal	0.3	0	0	Normal	0.3	3045	0
1680	Normal	true	0	0	168	0.2	false	2	1	0	1	false	Normal	7.0E-5	false	100	50	500	60	15	1000	10	100	0	Normal	false	60	15	16	48	None	15	0	0	91	108	false	0	true	0	0	Normal	0.3	0	0	Normal	0.3	2577	0
1677	Normal	true	0	0	168	0.2	false	2	1	0	1	false	Normal	7.0E-5	false	100	50	500	60	15	1000	10	100	0	Normal	false	60	15	16	48	None	15	0	0	61	108	false	0	true	0	0	Normal	0.3	0	0	Normal	0.3	2722	0
1686	Normal	true	0	0	169	0.2	false	2	1	0	1	false	Normal	7.0E-5	false	100	50	500	60	15	1000	10	100	0	Normal	false	60	15	16	48	None	15	0	0	51	108	false	0	true	0	0	Normal	0.3	0	0	Normal	0.3	2984	0
1683	Normal	true	0	0	169	0.2	false	2	1	0	1	false	Normal	7.0E-5	false	100	50	500	60	15	1000	10	100	0	Normal	false	60	15	16	48	None	15	0	0	21	108	false	0	true	0	0	Normal	0.3	0	0	Normal	0.3	2925	0
1685	Normal	true	0	0	169	0.2	false	2	1	0	1	false	Normal	7.0E-5	false	100	50	500	60	15	1000	10	100	0	Normal	false	60	15	16	48	None	15	0	0	41	108	false	0	true	0	0	Normal	0.3	0	0	Normal	0.3	2768	0
1681	Normal	true	0	0	169	0.2	false	2	1	0	1	false	Normal	7.0E-5	false	100	50	500	60	15	1000	10	100	0	Normal	false	60	15	16	48	None	15	0	0	1	108	false	0	true	0	0	Normal	0.3	0	0	Normal	0.3	3269	0
1682	Normal	true	0	0	169	0.2	false	2	1	0	1	false	Normal	7.0E-5	false	100	50	500	60	15	1000	10	100	0	Normal	false	60	15	16	48	None	15	0	0	11	108	false	0	true	0	0	Normal	0.3	0	0	Normal	0.3	2745	0
1689	Normal	true	0	0	169	0.2	false	2	1	0	1	false	Normal	7.0E-5	false	100	50	500	60	15	1000	10	100	0	Normal	false	60	15	16	48	None	15	0	0	81	108	false	0	true	0	0	Normal	0.3	0	0	Normal	0.3	2770	0
1684	Normal	true	0	0	169	0.2	false	2	1	0	1	false	Normal	7.0E-5	false	100	50	500	60	15	1000	10	100	0	Normal	false	60	15	16	48	None	15	0	0	31	108	false	0	true	0	0	Normal	0.3	0	0	Normal	0.3	2762	0
1688	Normal	true	0	0	169	0.2	false	2	1	0	1	false	Normal	7.0E-5	false	100	50	500	60	15	1000	10	100	0	Normal	false	60	15	16	48	None	15	0	0	71	108	false	0	true	0	0	Normal	0.3	0	0	Normal	0.3	3051	0
1687	Normal	true	0	0	169	0.2	false	2	1	0	1	false	Normal	7.0E-5	false	100	50	500	60	15	1000	10	100	0	Normal	false	60	15	16	48	None	15	0	0	61	108	false	0	true	0	0	Normal	0.3	0	0	Normal	0.3	2726	0
1690	Normal	true	0	0	169	0.2	false	2	1	0	1	false	Normal	7.0E-5	false	100	50	500	60	15	1000	10	100	0	Normal	false	60	15	16	48	None	15	0	0	91	108	false	0	true	0	0	Normal	0.3	0	0	Normal	0.3	2580	0
1699	Normal	true	0	0	170	0.2	false	2	1	0	1	false	Normal	7.0E-5	false	100	50	500	60	15	1000	10	100	0	Normal	false	60	15	16	48	None	15	0	0	81	108	false	0	true	0	0	Normal	0.3	0	0	Normal	0.3	2773	0
1695	Normal	true	0	0	170	0.2	false	2	1	0	1	false	Normal	7.0E-5	false	100	50	500	60	15	1000	10	100	0	Normal	false	60	15	16	48	None	15	0	0	41	108	false	0	true	0	0	Normal	0.3	0	0	Normal	0.3	2771	0
1693	Normal	true	0	0	170	0.2	false	2	1	0	1	false	Normal	7.0E-5	false	100	50	500	60	15	1000	10	100	0	Normal	false	60	15	16	48	None	15	0	0	21	108	false	0	true	0	0	Normal	0.3	0	0	Normal	0.3	2928	0
1692	Normal	true	0	0	170	0.2	false	2	1	0	1	false	Normal	7.0E-5	false	100	50	500	60	15	1000	10	100	0	Normal	false	60	15	16	48	None	15	0	0	11	108	false	0	true	0	0	Normal	0.3	0	0	Normal	0.3	2749	0
1696	Normal	true	0	0	170	0.2	false	2	1	0	1	false	Normal	7.0E-5	false	100	50	500	60	15	1000	10	100	0	Normal	false	60	15	16	48	None	15	0	0	51	108	false	0	true	0	0	Normal	0.3	0	0	Normal	0.3	2986	0
1691	Normal	true	0	0	170	0.2	false	2	1	0	1	false	Normal	7.0E-5	false	100	50	500	60	15	1000	10	100	0	Normal	false	60	15	16	48	None	15	0	0	1	108	false	0	true	0	0	Normal	0.3	0	0	Normal	0.3	3273	0
1694	Normal	true	0	0	170	0.2	false	2	1	0	1	false	Normal	7.0E-5	false	100	50	500	60	15	1000	10	100	0	Normal	false	60	15	16	48	None	15	0	0	31	108	false	0	true	0	0	Normal	0.3	0	0	Normal	0.3	2756	0
1698	Normal	true	0	0	170	0.2	false	2	1	0	1	false	Normal	7.0E-5	false	100	50	500	60	15	1000	10	100	0	Normal	false	60	15	16	48	None	15	0	0	71	108	false	0	true	0	0	Normal	0.3	0	0	Normal	0.3	3056	0
1702	Normal	true	0	0	171	0.2	false	2	1	0	1	false	Normal	7.0E-5	false	100	50	500	60	15	1000	10	100	0	Normal	false	60	15	16	48	None	15	0	0	11	108	false	0	true	0	0	Normal	0.3	0	0	Normal	0.3	2753	0
1700	Normal	true	0	0	170	0.2	false	2	1	0	1	false	Normal	7.0E-5	false	100	50	500	60	15	1000	10	100	0	Normal	false	60	15	16	48	None	15	0	0	91	108	false	0	true	0	0	Normal	0.3	0	0	Normal	0.3	2583	0
1697	Normal	true	0	0	170	0.2	false	2	1	0	1	false	Normal	7.0E-5	false	100	50	500	60	15	1000	10	100	0	Normal	false	60	15	16	48	None	15	0	0	61	108	false	0	true	0	0	Normal	0.3	0	0	Normal	0.3	2730	0
1705	Normal	true	0	0	171	0.2	false	2	1	0	1	false	Normal	7.0E-5	false	100	50	500	60	15	1000	10	100	0	Normal	false	60	15	16	48	None	15	0	0	41	108	false	0	true	0	0	Normal	0.3	0	0	Normal	0.3	2775	0
1706	Normal	true	0	0	171	0.2	false	2	1	0	1	false	Normal	7.0E-5	false	100	50	500	60	15	1000	10	100	0	Normal	false	60	15	16	48	None	15	0	0	51	108	false	0	true	0	0	Normal	0.3	0	0	Normal	0.3	2991	0
1709	Normal	true	0	0	171	0.2	false	2	1	0	1	false	Normal	7.0E-5	false	100	50	500	60	15	1000	10	100	0	Normal	false	60	15	16	48	None	15	0	0	81	108	false	0	true	0	0	Normal	0.3	0	0	Normal	0.3	2777	0
1701	Normal	true	0	0	171	0.2	false	2	1	0	1	false	Normal	7.0E-5	false	100	50	500	60	15	1000	10	100	0	Normal	false	60	15	16	48	None	15	0	0	1	108	false	0	true	0	0	Normal	0.3	0	0	Normal	0.3	3281	0
1703	Normal	true	0	0	171	0.2	false	2	1	0	1	false	Normal	7.0E-5	false	100	50	500	60	15	1000	10	100	0	Normal	false	60	15	16	48	None	15	0	0	21	108	false	0	true	0	0	Normal	0.3	0	0	Normal	0.3	2931	0
1704	Normal	true	0	0	171	0.2	false	2	1	0	1	false	Normal	7.0E-5	false	100	50	500	60	15	1000	10	100	0	Normal	false	60	15	16	48	None	15	0	0	31	108	false	0	true	0	0	Normal	0.3	0	0	Normal	0.3	2763	0
1712	Normal	true	0	0	172	0.2	false	2	1	0	1	false	Normal	7.0E-5	false	100	50	500	60	15	1000	10	100	0	Normal	false	60	15	16	48	None	15	0	0	11	108	false	0	true	0	0	Normal	0.3	0	0	Normal	0.3	2757	0
1708	Normal	true	0	0	171	0.2	false	2	1	0	1	false	Normal	7.0E-5	false	100	50	500	60	15	1000	10	100	0	Normal	false	60	15	16	48	None	15	0	0	71	108	false	0	true	0	0	Normal	0.3	0	0	Normal	0.3	3060	0
1707	Normal	true	0	0	171	0.2	false	2	1	0	1	false	Normal	7.0E-5	false	100	50	500	60	15	1000	10	100	0	Normal	false	60	15	16	48	None	15	0	0	61	108	false	0	true	0	0	Normal	0.3	0	0	Normal	0.3	2734	0
1710	Normal	true	0	0	171	0.2	false	2	1	0	1	false	Normal	7.0E-5	false	100	50	500	60	15	1000	10	100	0	Normal	false	60	15	16	48	None	15	0	0	91	108	false	0	true	0	0	Normal	0.3	0	0	Normal	0.3	2586	0
1711	Normal	true	0	0	172	0.2	false	2	1	0	1	false	Normal	7.0E-5	false	100	50	500	60	15	1000	10	100	0	Normal	false	60	15	16	48	None	15	0	0	1	108	false	0	true	0	0	Normal	0.3	0	0	Normal	0.3	3278	0
1714	Normal	true	0	0	172	0.2	false	2	1	0	1	false	Normal	7.0E-5	false	100	50	500	60	15	1000	10	100	0	Normal	false	60	15	16	48	None	15	0	0	31	108	false	0	true	0	0	Normal	0.3	0	0	Normal	0.3	2765	0
1713	Normal	true	0	0	172	0.2	false	2	1	0	1	false	Normal	7.0E-5	false	100	50	500	60	15	1000	10	100	0	Normal	false	60	15	16	48	None	15	0	0	21	108	false	0	true	0	0	Normal	0.3	0	0	Normal	0.3	2934	0
1719	Normal	true	0	0	172	0.2	false	2	1	0	1	false	Normal	7.0E-5	false	100	50	500	60	15	1000	10	100	0	Normal	false	60	15	16	48	None	15	0	0	81	108	false	0	true	0	0	Normal	0.3	0	0	Normal	0.3	2779	0
1715	Normal	true	0	0	172	0.2	false	2	1	0	1	false	Normal	7.0E-5	false	100	50	500	60	15	1000	10	100	0	Normal	false	60	15	16	48	None	15	0	0	41	108	false	0	true	0	0	Normal	0.3	0	0	Normal	0.3	2778	0
1716	Normal	true	0	0	172	0.2	false	2	1	0	1	false	Normal	7.0E-5	false	100	50	500	60	15	1000	10	100	0	Normal	false	60	15	16	48	None	15	0	0	51	108	false	0	true	0	0	Normal	0.3	0	0	Normal	0.3	2993	0
1718	Normal	true	0	0	172	0.2	false	2	1	0	1	false	Normal	7.0E-5	false	100	50	500	60	15	1000	10	100	0	Normal	false	60	15	16	48	None	15	0	0	71	108	false	0	true	0	0	Normal	0.3	0	0	Normal	0.3	3066	0
1722	Normal	true	0	0	173	0.2	false	2	1	0	1	false	Normal	7.0E-5	false	100	50	500	60	15	1000	10	100	0	Normal	false	60	15	16	48	None	15	0	0	11	108	false	0	true	0	0	Normal	0.3	0	0	Normal	0.3	2761	0
1723	Normal	true	0	0	173	0.2	false	2	1	0	1	false	Normal	7.0E-5	false	100	50	500	60	15	1000	10	100	0	Normal	false	60	15	16	48	None	15	0	0	21	108	false	0	true	0	0	Normal	0.3	0	0	Normal	0.3	2937	0
1720	Normal	true	0	0	172	0.2	false	2	1	0	1	false	Normal	7.0E-5	false	100	50	500	60	15	1000	10	100	0	Normal	false	60	15	16	48	None	15	0	0	91	108	false	0	true	0	0	Normal	0.3	0	0	Normal	0.3	2589	0
1717	Normal	true	0	0	172	0.2	false	2	1	0	1	false	Normal	7.0E-5	false	100	50	500	60	15	1000	10	100	0	Normal	false	60	15	16	48	None	15	0	0	61	108	false	0	true	0	0	Normal	0.3	0	0	Normal	0.3	2737	0
1726	Normal	true	0	0	173	0.2	false	2	1	0	1	false	Normal	7.0E-5	false	100	50	500	60	15	1000	10	100	0	Normal	false	60	15	16	48	None	15	0	0	51	108	false	0	true	0	0	Normal	0.3	0	0	Normal	0.3	2996	0
1729	Normal	true	0	0	173	0.2	false	2	1	0	1	false	Normal	7.0E-5	false	100	50	500	60	15	1000	10	100	0	Normal	false	60	15	16	48	None	15	0	0	81	108	false	0	true	0	0	Normal	0.3	0	0	Normal	0.3	2782	0
1724	Normal	true	0	0	173	0.2	false	2	1	0	1	false	Normal	7.0E-5	false	100	50	500	60	15	1000	10	100	0	Normal	false	60	15	16	48	None	15	0	0	31	108	false	0	true	0	0	Normal	0.3	0	0	Normal	0.3	2768	0
1721	Normal	true	0	0	173	0.2	false	2	1	0	1	false	Normal	7.0E-5	false	100	50	500	60	15	1000	10	100	0	Normal	false	60	15	16	48	None	15	0	0	1	108	false	0	true	0	0	Normal	0.3	0	0	Normal	0.3	3288	0
1725	Normal	true	0	0	173	0.2	false	2	1	0	1	false	Normal	7.0E-5	false	100	50	500	60	15	1000	10	100	0	Normal	false	60	15	16	48	None	15	0	0	41	108	false	0	true	0	0	Normal	0.3	0	0	Normal	0.3	2781	0
1727	Normal	true	0	0	173	0.2	false	2	1	0	1	false	Normal	7.0E-5	false	100	50	500	60	15	1000	10	100	0	Normal	false	60	15	16	48	None	15	0	0	61	108	false	0	true	0	0	Normal	0.3	0	0	Normal	0.3	2741	0
1728	Normal	true	0	0	173	0.2	false	2	1	0	1	false	Normal	7.0E-5	false	100	50	500	60	15	1000	10	100	0	Normal	false	60	15	16	48	None	15	0	0	71	108	false	0	true	0	0	Normal	0.3	0	0	Normal	0.3	3073	0
1732	Normal	true	0	0	174	0.2	false	2	1	0	1	false	Normal	7.0E-5	false	100	50	500	60	15	1000	10	100	0	Normal	false	60	15	16	48	None	15	0	0	11	108	false	0	true	0	0	Normal	0.3	0	0	Normal	0.3	2765	0
1739	Normal	true	0	0	174	0.2	false	2	1	0	1	false	Normal	7.0E-5	false	100	50	500	60	15	1000	10	100	0	Normal	false	60	15	16	48	None	15	0	0	81	108	false	0	true	0	0	Normal	0.3	0	0	Normal	0.3	2786	0
1730	Normal	true	0	0	173	0.2	false	2	1	0	1	false	Normal	7.0E-5	false	100	50	500	60	15	1000	10	100	0	Normal	false	60	15	16	48	None	15	0	0	91	108	false	0	true	0	0	Normal	0.3	0	0	Normal	0.3	2592	0
1736	Normal	true	0	0	174	0.2	false	2	1	0	1	false	Normal	7.0E-5	false	100	50	500	60	15	1000	10	100	0	Normal	false	60	15	16	48	None	15	0	0	51	108	false	0	true	0	0	Normal	0.3	0	0	Normal	0.3	3000	0
1734	Normal	true	0	0	174	0.2	false	2	1	0	1	false	Normal	7.0E-5	false	100	50	500	60	15	1000	10	100	0	Normal	false	60	15	16	48	None	15	0	0	31	108	false	0	true	0	0	Normal	0.3	0	0	Normal	0.3	2771	0
1735	Normal	true	0	0	174	0.2	false	2	1	0	1	false	Normal	7.0E-5	false	100	50	500	60	15	1000	10	100	0	Normal	false	60	15	16	48	None	15	0	0	41	108	false	0	true	0	0	Normal	0.3	0	0	Normal	0.3	2784	0
1731	Normal	true	0	0	174	0.2	false	2	1	0	1	false	Normal	7.0E-5	false	100	50	500	60	15	1000	10	100	0	Normal	false	60	15	16	48	None	15	0	0	1	108	false	0	true	0	0	Normal	0.3	0	0	Normal	0.3	3290	0
1733	Normal	true	0	0	174	0.2	false	2	1	0	1	false	Normal	7.0E-5	false	100	50	500	60	15	1000	10	100	0	Normal	false	60	15	16	48	None	15	0	0	21	108	false	0	true	0	0	Normal	0.3	0	0	Normal	0.3	2941	0
1738	Normal	true	0	0	174	0.2	false	2	1	0	1	false	Normal	7.0E-5	false	100	50	500	60	15	1000	10	100	0	Normal	false	60	15	16	48	None	15	0	0	71	108	false	0	true	0	0	Normal	0.3	0	0	Normal	0.3	3079	0
1740	Normal	true	0	0	174	0.2	false	2	1	0	1	false	Normal	7.0E-5	false	100	50	500	60	15	1000	10	100	0	Normal	false	60	15	16	48	None	15	0	0	91	108	false	0	true	0	0	Normal	0.3	0	0	Normal	0.3	2595	0
1737	Normal	true	0	0	174	0.2	false	2	1	0	1	false	Normal	7.0E-5	false	100	50	500	60	15	1000	10	100	0	Normal	false	60	15	16	48	None	15	0	0	61	108	false	0	true	0	0	Normal	0.3	0	0	Normal	0.3	2745	0
1741	Normal	true	0	0	175	0.2	false	2	1	0	1	false	Normal	7.0E-5	false	100	50	500	60	15	1000	10	100	0	Normal	false	60	15	16	48	None	15	0	0	1	108	false	0	true	0	0	Normal	0.3	0	0	Normal	0.3	3297	0
1742	Normal	true	0	0	175	0.2	false	2	1	0	1	false	Normal	7.0E-5	false	100	50	500	60	15	1000	10	100	0	Normal	false	60	15	16	48	None	15	0	0	11	108	false	0	true	0	0	Normal	0.3	0	0	Normal	0.3	2769	0
1743	Normal	true	0	0	175	0.2	false	2	1	0	1	false	Normal	7.0E-5	false	100	50	500	60	15	1000	10	100	0	Normal	false	60	15	16	48	None	15	0	0	21	108	false	0	true	0	0	Normal	0.3	0	0	Normal	0.3	2944	0
1749	Normal	true	0	0	175	0.2	false	2	1	0	1	false	Normal	7.0E-5	false	100	50	500	60	15	1000	10	100	0	Normal	false	60	15	16	48	None	15	0	0	81	108	false	0	true	0	0	Normal	0.3	0	0	Normal	0.3	2788	0
1744	Normal	true	0	0	175	0.2	false	2	1	0	1	false	Normal	7.0E-5	false	100	50	500	60	15	1000	10	100	0	Normal	false	60	15	16	48	None	15	0	0	31	108	false	0	true	0	0	Normal	0.3	0	0	Normal	0.3	2773	0
1746	Normal	true	0	0	175	0.2	false	2	1	0	1	false	Normal	7.0E-5	false	100	50	500	60	15	1000	10	100	0	Normal	false	60	15	16	48	None	15	0	0	51	108	false	0	true	0	0	Normal	0.3	0	0	Normal	0.3	3004	0
1745	Normal	true	0	0	175	0.2	false	2	1	0	1	false	Normal	7.0E-5	false	100	50	500	60	15	1000	10	100	0	Normal	false	60	15	16	48	None	15	0	0	41	108	false	0	true	0	0	Normal	0.3	0	0	Normal	0.3	2788	0
1750	Normal	true	0	0	175	0.2	false	2	1	0	1	false	Normal	7.0E-5	false	100	50	500	60	15	1000	10	100	0	Normal	false	60	15	16	48	None	15	0	0	91	108	false	0	true	0	0	Normal	0.3	0	0	Normal	0.3	2598	0
1747	Normal	true	0	0	175	0.2	false	2	1	0	1	false	Normal	7.0E-5	false	100	50	500	60	15	1000	10	100	0	Normal	false	60	15	16	48	None	15	0	0	61	108	false	0	true	0	0	Normal	0.3	0	0	Normal	0.3	2749	0
1752	Normal	true	0	0	176	0.2	false	2	1	0	1	false	Normal	7.0E-5	false	100	50	500	60	15	1000	10	100	0	Normal	false	60	15	16	48	None	15	0	0	11	108	false	0	true	0	0	Normal	0.3	0	0	Normal	0.3	2773	0
1748	Normal	true	0	0	175	0.2	false	2	1	0	1	false	Normal	7.0E-5	false	100	50	500	60	15	1000	10	100	0	Normal	false	60	15	16	48	None	15	0	0	71	108	false	0	true	0	0	Normal	0.3	0	0	Normal	0.3	3084	0
1751	Normal	true	0	0	176	0.2	false	2	1	0	1	false	Normal	7.0E-5	false	100	50	500	60	15	1000	10	100	0	Normal	false	60	15	16	48	None	15	0	0	1	108	false	0	true	0	0	Normal	0.3	0	0	Normal	0.3	3299	0
1756	Normal	true	0	0	176	0.2	false	2	1	0	1	false	Normal	7.0E-5	false	100	50	500	60	15	1000	10	100	0	Normal	false	60	15	16	48	None	15	0	0	51	108	false	0	true	0	0	Normal	0.3	0	0	Normal	0.3	3007	0
1755	Normal	true	0	0	176	0.2	false	2	1	0	1	false	Normal	7.0E-5	false	100	50	500	60	15	1000	10	100	0	Normal	false	60	15	16	48	None	15	0	0	41	108	false	0	true	0	0	Normal	0.3	0	0	Normal	0.3	2791	0
1754	Normal	true	0	0	176	0.2	false	2	1	0	1	false	Normal	7.0E-5	false	100	50	500	60	15	1000	10	100	0	Normal	false	60	15	16	48	None	15	0	0	31	108	false	0	true	0	0	Normal	0.3	0	0	Normal	0.3	2776	0
1759	Normal	true	0	0	176	0.2	false	2	1	0	1	false	Normal	7.0E-5	false	100	50	500	60	15	1000	10	100	0	Normal	false	60	15	16	48	None	15	0	0	81	108	false	0	true	0	0	Normal	0.3	0	0	Normal	0.3	2791	0
1753	Normal	true	0	0	176	0.2	false	2	1	0	1	false	Normal	7.0E-5	false	100	50	500	60	15	1000	10	100	0	Normal	false	60	15	16	48	None	15	0	0	21	108	false	0	true	0	0	Normal	0.3	0	0	Normal	0.3	2947	0
1758	Normal	true	0	0	176	0.2	false	2	1	0	1	false	Normal	7.0E-5	false	100	50	500	60	15	1000	10	100	0	Normal	false	60	15	16	48	None	15	0	0	71	108	false	0	true	0	0	Normal	0.3	0	0	Normal	0.3	3088	0
1762	Normal	true	0	0	177	0.2	false	2	1	0	1	false	Normal	7.0E-5	false	100	50	500	60	15	1000	10	100	0	Normal	false	60	15	16	48	None	15	0	0	11	108	false	0	true	0	0	Normal	0.3	0	0	Normal	0.3	2777	0
1761	Normal	true	0	0	177	0.2	false	2	1	0	1	false	Normal	7.0E-5	false	100	50	500	60	15	1000	10	100	0	Normal	false	60	15	16	48	None	15	0	0	1	108	false	0	true	0	0	Normal	0.3	0	0	Normal	0.3	3298	0
1763	Normal	true	0	0	177	0.2	false	2	1	0	1	false	Normal	7.0E-5	false	100	50	500	60	15	1000	10	100	0	Normal	false	60	15	16	48	None	15	0	0	21	108	false	0	true	0	0	Normal	0.3	0	0	Normal	0.3	2950	0
1764	Normal	true	0	0	177	0.2	false	2	1	0	1	false	Normal	7.0E-5	false	100	50	500	60	15	1000	10	100	0	Normal	false	60	15	16	48	None	15	0	0	31	108	false	0	true	0	0	Normal	0.3	0	0	Normal	0.3	2778	0
1760	Normal	true	0	0	176	0.2	false	2	1	0	1	false	Normal	7.0E-5	false	100	50	500	60	15	1000	10	100	0	Normal	false	60	15	16	48	None	15	0	0	91	108	false	0	true	0	0	Normal	0.3	0	0	Normal	0.3	2601	0
1757	Normal	true	0	0	176	0.2	false	2	1	0	1	false	Normal	7.0E-5	false	100	50	500	60	15	1000	10	100	0	Normal	false	60	15	16	48	None	15	0	0	61	108	false	0	true	0	0	Normal	0.3	0	0	Normal	0.3	2753	0
1766	Normal	true	0	0	177	0.2	false	2	1	0	1	false	Normal	7.0E-5	false	100	50	500	60	15	1000	10	100	0	Normal	false	60	15	16	48	None	15	0	0	51	108	false	0	true	0	0	Normal	0.3	0	0	Normal	0.3	3008	0
1769	Normal	true	0	0	177	0.2	false	2	1	0	1	false	Normal	7.0E-5	false	100	50	500	60	15	1000	10	100	0	Normal	false	60	15	16	48	None	15	0	0	81	108	false	0	true	0	0	Normal	0.3	0	0	Normal	0.3	2795	0
1765	Normal	true	0	0	177	0.2	false	2	1	0	1	false	Normal	7.0E-5	false	100	50	500	60	15	1000	10	100	0	Normal	false	60	15	16	48	None	15	0	0	41	108	false	0	true	0	0	Normal	0.3	0	0	Normal	0.3	2794	0
1768	Normal	true	0	0	177	0.2	false	2	1	0	1	false	Normal	7.0E-5	false	100	50	500	60	15	1000	10	100	0	Normal	false	60	15	16	48	None	15	0	0	71	108	false	0	true	0	0	Normal	0.3	0	0	Normal	0.3	3094	0
1767	Normal	true	0	0	177	0.2	false	2	1	0	1	false	Normal	7.0E-5	false	100	50	500	60	15	1000	10	100	0	Normal	false	60	15	16	48	None	15	0	0	61	108	false	0	true	0	0	Normal	0.3	0	0	Normal	0.3	2757	0
1779	Normal	true	0	0	178	0.2	false	2	1	0	1	false	Normal	7.0E-5	false	100	50	500	60	15	1000	10	100	0	Normal	false	60	15	16	48	None	15	0	0	81	108	false	0	true	0	0	Normal	0.3	0	0	Normal	0.3	2797	0
1770	Normal	true	0	0	177	0.2	false	2	1	0	1	false	Normal	7.0E-5	false	100	50	500	60	15	1000	10	100	0	Normal	false	60	15	16	48	None	15	0	0	91	108	false	0	true	0	0	Normal	0.3	0	0	Normal	0.3	2605	0
1773	Normal	true	0	0	178	0.2	false	2	1	0	1	false	Normal	7.0E-5	false	100	50	500	60	15	1000	10	100	0	Normal	false	60	15	16	48	None	15	0	0	21	108	false	0	true	0	0	Normal	0.3	0	0	Normal	0.3	2953	0
1772	Normal	true	0	0	178	0.2	false	2	1	0	1	false	Normal	7.0E-5	false	100	50	500	60	15	1000	10	100	0	Normal	false	60	15	16	48	None	15	0	0	11	108	false	0	true	0	0	Normal	0.3	0	0	Normal	0.3	2781	0
1771	Normal	true	0	0	178	0.2	false	2	1	0	1	false	Normal	7.0E-5	false	100	50	500	60	15	1000	10	100	0	Normal	false	60	15	16	48	None	15	0	0	1	108	false	0	true	0	0	Normal	0.3	0	0	Normal	0.3	3301	0
1774	Normal	true	0	0	178	0.2	false	2	1	0	1	false	Normal	7.0E-5	false	100	50	500	60	15	1000	10	100	0	Normal	false	60	15	16	48	None	15	0	0	31	108	false	0	true	0	0	Normal	0.3	0	0	Normal	0.3	2781	0
1776	Normal	true	0	0	178	0.2	false	2	1	0	1	false	Normal	7.0E-5	false	100	50	500	60	15	1000	10	100	0	Normal	false	60	15	16	48	None	15	0	0	51	108	false	0	true	0	0	Normal	0.3	0	0	Normal	0.3	3013	0
1778	Normal	true	0	0	178	0.2	false	2	1	0	1	false	Normal	7.0E-5	false	100	50	500	60	15	1000	10	100	0	Normal	false	60	15	16	48	None	15	0	0	71	108	false	0	true	0	0	Normal	0.3	0	0	Normal	0.3	3099	0
1775	Normal	true	0	0	178	0.2	false	2	1	0	1	false	Normal	7.0E-5	false	100	50	500	60	15	1000	10	100	0	Normal	false	60	15	16	48	None	15	0	0	41	108	false	0	true	0	0	Normal	0.3	0	0	Normal	0.3	2797	0
1782	Normal	true	0	0	179	0.2	false	2	1	0	1	false	Normal	7.0E-5	false	100	50	500	60	15	1000	10	100	0	Normal	false	60	15	16	48	None	15	0	0	11	108	false	0	true	0	0	Normal	0.3	0	0	Normal	0.3	2784	0
1789	Normal	true	0	0	179	0.2	false	2	1	0	1	false	Normal	7.0E-5	false	100	50	500	60	15	1000	10	100	0	Normal	false	60	15	16	48	None	15	0	0	81	108	false	0	true	0	0	Normal	0.3	0	0	Normal	0.3	2801	0
1780	Normal	true	0	0	178	0.2	false	2	1	0	1	false	Normal	7.0E-5	false	100	50	500	60	15	1000	10	100	0	Normal	false	60	15	16	48	None	15	0	0	91	108	false	0	true	0	0	Normal	0.3	0	0	Normal	0.3	2608	0
1786	Normal	true	0	0	179	0.2	false	2	1	0	1	false	Normal	7.0E-5	false	100	50	500	60	15	1000	10	100	0	Normal	false	60	15	16	48	None	15	0	0	51	108	false	0	true	0	0	Normal	0.3	0	0	Normal	0.3	3016	0
1785	Normal	true	0	0	179	0.2	false	2	1	0	1	false	Normal	7.0E-5	false	100	50	500	60	15	1000	10	100	0	Normal	false	60	15	16	48	None	15	0	0	41	108	false	0	true	0	0	Normal	0.3	0	0	Normal	0.3	2801	0
1777	Normal	true	0	0	178	0.2	false	2	1	0	1	false	Normal	7.0E-5	false	100	50	500	60	15	1000	10	100	0	Normal	false	60	15	16	48	None	15	0	0	61	108	false	0	true	0	0	Normal	0.3	0	0	Normal	0.3	2760	0
1784	Normal	true	0	0	179	0.2	false	2	1	0	1	false	Normal	7.0E-5	false	100	50	500	60	15	1000	10	100	0	Normal	false	60	15	16	48	None	15	0	0	31	108	false	0	true	0	0	Normal	0.3	0	0	Normal	0.3	2783	0
1783	Normal	true	0	0	179	0.2	false	2	1	0	1	false	Normal	7.0E-5	false	100	50	500	60	15	1000	10	100	0	Normal	false	60	15	16	48	None	15	0	0	21	108	false	0	true	0	0	Normal	0.3	0	0	Normal	0.3	2956	0
1781	Normal	true	0	0	179	0.2	false	2	1	0	1	false	Normal	7.0E-5	false	100	50	500	60	15	1000	10	100	0	Normal	false	60	15	16	48	None	15	0	0	1	108	false	0	true	0	0	Normal	0.3	0	0	Normal	0.3	3305	0
1790	Normal	true	0	0	179	0.2	false	2	1	0	1	false	Normal	7.0E-5	false	100	50	500	60	15	1000	10	100	0	Normal	false	60	15	16	48	None	15	0	0	91	108	false	0	true	0	0	Normal	0.3	0	0	Normal	0.3	2611	0
1788	Normal	true	0	0	179	0.2	false	2	1	0	1	false	Normal	7.0E-5	false	100	50	500	60	15	1000	10	100	0	Normal	false	60	15	16	48	None	15	0	0	71	108	false	0	true	0	0	Normal	0.3	0	0	Normal	0.3	3102	0
1791	Normal	true	0	0	180	0.2	false	2	1	0	1	false	Normal	7.0E-5	false	100	50	500	60	15	1000	10	100	0	Normal	false	60	15	16	48	None	15	0	0	1	108	false	0	true	0	0	Normal	0.3	0	0	Normal	0.3	3309	0
1787	Normal	true	0	0	179	0.2	false	2	1	0	1	false	Normal	7.0E-5	false	100	50	500	60	15	1000	10	100	0	Normal	false	60	15	16	48	None	15	0	0	61	108	false	0	true	0	0	Normal	0.3	0	0	Normal	0.3	2764	0
1792	Normal	true	0	0	180	0.2	false	2	1	0	1	false	Normal	7.0E-5	false	100	50	500	60	15	1000	10	100	0	Normal	false	60	15	16	48	None	15	0	0	11	108	false	0	true	0	0	Normal	0.3	0	0	Normal	0.3	2788	0
1794	Normal	true	0	0	180	0.2	false	2	1	0	1	false	Normal	7.0E-5	false	100	50	500	60	15	1000	10	100	0	Normal	false	60	15	16	48	None	15	0	0	31	108	false	0	true	0	0	Normal	0.3	0	0	Normal	0.3	2786	0
1793	Normal	true	0	0	180	0.2	false	2	1	0	1	false	Normal	7.0E-5	false	100	50	500	60	15	1000	10	100	0	Normal	false	60	15	16	48	None	15	0	0	21	108	false	0	true	0	0	Normal	0.3	0	0	Normal	0.3	2959	0
1799	Normal	true	0	0	180	0.2	false	2	1	0	1	false	Normal	7.0E-5	false	100	50	500	60	15	1000	10	100	0	Normal	false	60	15	16	48	None	15	0	0	81	108	false	0	true	0	0	Normal	0.3	0	0	Normal	0.3	2803	0
1795	Normal	true	0	0	180	0.2	false	2	1	0	1	false	Normal	7.0E-5	false	100	50	500	60	15	1000	10	100	0	Normal	false	60	15	16	48	None	15	0	0	41	108	false	0	true	0	0	Normal	0.3	0	0	Normal	0.3	2804	0
1796	Normal	true	0	0	180	0.2	false	2	1	0	1	false	Normal	7.0E-5	false	100	50	500	60	15	1000	10	100	0	Normal	false	60	15	16	48	None	15	0	0	51	108	false	0	true	0	0	Normal	0.3	0	0	Normal	0.3	3019	0
1809	Normal	true	0	0	181	0.2	false	2	1	0	1	false	Normal	7.0E-5	false	100	50	500	60	15	1000	10	100	0	Normal	false	60	15	16	48	None	15	0	0	81	108	false	0	true	0	0	Normal	0.3	0	0	Normal	0.3	2806	0
1798	Normal	true	0	0	180	0.2	false	2	1	0	1	false	Normal	7.0E-5	false	100	50	500	60	15	1000	10	100	0	Normal	false	60	15	16	48	None	15	0	0	71	108	false	0	true	0	0	Normal	0.3	0	0	Normal	0.3	3108	0
1802	Normal	true	0	0	181	0.2	false	2	1	0	1	false	Normal	7.0E-5	false	100	50	500	60	15	1000	10	100	0	Normal	false	60	15	16	48	None	15	0	0	11	108	false	0	true	0	0	Normal	0.3	0	0	Normal	0.3	2792	0
1797	Normal	true	0	0	180	0.2	false	2	1	0	1	false	Normal	7.0E-5	false	100	50	500	60	15	1000	10	100	0	Normal	false	60	15	16	48	None	15	0	0	61	108	false	0	true	0	0	Normal	0.3	0	0	Normal	0.3	2768	0
1800	Normal	true	0	0	180	0.2	false	2	1	0	1	false	Normal	7.0E-5	false	100	50	500	60	15	1000	10	100	0	Normal	false	60	15	16	48	None	15	0	0	91	108	false	0	true	0	0	Normal	0.3	0	0	Normal	0.3	2614	0
1801	Normal	true	0	0	181	0.2	false	2	1	0	1	false	Normal	7.0E-5	false	100	50	500	60	15	1000	10	100	0	Normal	false	60	15	16	48	None	15	0	0	1	108	false	0	true	0	0	Normal	0.3	0	0	Normal	0.3	3312	0
1804	Normal	true	0	0	181	0.2	false	2	1	0	1	false	Normal	7.0E-5	false	100	50	500	60	15	1000	10	100	0	Normal	false	60	15	16	48	None	15	0	0	31	108	false	0	true	0	0	Normal	0.3	0	0	Normal	0.3	2788	0
1803	Normal	true	0	0	181	0.2	false	2	1	0	1	false	Normal	7.0E-5	false	100	50	500	60	15	1000	10	100	0	Normal	false	60	15	16	48	None	15	0	0	21	108	false	0	true	0	0	Normal	0.3	0	0	Normal	0.3	2963	0
1806	Normal	true	0	0	181	0.2	false	2	1	0	1	false	Normal	7.0E-5	false	100	50	500	60	15	1000	10	100	0	Normal	false	60	15	16	48	None	15	0	0	51	108	false	0	true	0	0	Normal	0.3	0	0	Normal	0.3	3023	0
1805	Normal	true	0	0	181	0.2	false	2	1	0	1	false	Normal	7.0E-5	false	100	50	500	60	15	1000	10	100	0	Normal	false	60	15	16	48	None	15	0	0	41	108	false	0	true	0	0	Normal	0.3	0	0	Normal	0.3	2807	0
1807	Normal	true	0	0	181	0.2	false	2	1	0	1	false	Normal	7.0E-5	false	100	50	500	60	15	1000	10	100	0	Normal	false	60	15	16	48	None	15	0	0	61	108	false	0	true	0	0	Normal	0.3	0	0	Normal	0.3	2772	0
1808	Normal	true	0	0	181	0.2	false	2	1	0	1	false	Normal	7.0E-5	false	100	50	500	60	15	1000	10	100	0	Normal	false	60	15	16	48	None	15	0	0	71	108	false	0	true	0	0	Normal	0.3	0	0	Normal	0.3	3114	0
1810	Normal	true	0	0	181	0.2	false	2	1	0	1	false	Normal	7.0E-5	false	100	50	500	60	15	1000	10	100	0	Normal	false	60	15	16	48	None	15	0	0	91	108	false	0	true	0	0	Normal	0.3	0	0	Normal	0.3	2617	0
1812	Normal	true	0	0	182	0.2	false	2	1	0	1	false	Normal	7.0E-5	false	100	50	500	60	15	1000	10	100	0	Normal	false	60	15	16	48	None	15	0	0	11	108	false	0	true	0	0	Normal	0.3	0	0	Normal	0.3	2796	0
1811	Normal	true	0	0	182	0.2	false	2	1	0	1	false	Normal	7.0E-5	false	100	50	500	60	15	1000	10	100	0	Normal	false	60	15	16	48	None	15	0	0	1	108	false	0	true	0	0	Normal	0.3	0	0	Normal	0.3	3316	0
1819	Normal	true	0	0	182	0.2	false	2	1	0	1	false	Normal	7.0E-5	false	100	50	500	60	15	1000	10	100	0	Normal	false	60	15	16	48	None	15	0	0	81	108	false	0	true	0	0	Normal	0.3	0	0	Normal	0.3	2809	0
1814	Normal	true	0	0	182	0.2	false	2	1	0	1	false	Normal	7.0E-5	false	100	50	500	60	15	1000	10	100	0	Normal	false	60	15	16	48	None	15	0	0	31	108	false	0	true	0	0	Normal	0.3	0	0	Normal	0.3	2791	0
1813	Normal	true	0	0	182	0.2	false	2	1	0	1	false	Normal	7.0E-5	false	100	50	500	60	15	1000	10	100	0	Normal	false	60	15	16	48	None	15	0	0	21	108	false	0	true	0	0	Normal	0.3	0	0	Normal	0.3	2966	0
1816	Normal	true	0	0	182	0.2	false	2	1	0	1	false	Normal	7.0E-5	false	100	50	500	60	15	1000	10	100	0	Normal	false	60	15	16	48	None	15	0	0	51	108	false	0	true	0	0	Normal	0.3	0	0	Normal	0.3	3025	0
1815	Normal	true	0	0	182	0.2	false	2	1	0	1	false	Normal	7.0E-5	false	100	50	500	60	15	1000	10	100	0	Normal	false	60	15	16	48	None	15	0	0	41	108	false	0	true	0	0	Normal	0.3	0	0	Normal	0.3	2810	0
1818	Normal	true	0	0	182	0.2	false	2	1	0	1	false	Normal	7.0E-5	false	100	50	500	60	15	1000	10	100	0	Normal	false	60	15	16	48	None	15	0	0	71	108	false	0	true	0	0	Normal	0.3	0	0	Normal	0.3	3119	0
1817	Normal	true	0	0	182	0.2	false	2	1	0	1	false	Normal	7.0E-5	false	100	50	500	60	15	1000	10	100	0	Normal	false	60	15	16	48	None	15	0	0	61	108	false	0	true	0	0	Normal	0.3	0	0	Normal	0.3	2776	0
1820	Normal	true	0	0	182	0.2	false	2	1	0	1	false	Normal	7.0E-5	false	100	50	500	60	15	1000	10	100	0	Normal	false	60	15	16	48	None	15	0	0	91	108	false	0	true	0	0	Normal	0.3	0	0	Normal	0.3	2620	0
1821	Normal	true	0	0	183	0.2	false	2	1	0	1	false	Normal	7.0E-5	false	100	50	500	60	15	1000	10	100	0	Normal	false	60	15	16	48	None	15	0	0	1	108	false	0	true	0	0	Normal	0.3	0	0	Normal	0.3	3319	0
1829	Normal	true	0	0	183	0.2	false	2	1	0	1	false	Normal	7.0E-5	false	100	50	500	60	15	1000	10	100	0	Normal	false	60	15	16	48	None	15	0	0	81	108	false	0	true	0	0	Normal	0.3	0	0	Normal	0.3	2811	0
1822	Normal	true	0	0	183	0.2	false	2	1	0	1	false	Normal	7.0E-5	false	100	50	500	60	15	1000	10	100	0	Normal	false	60	15	16	48	None	15	0	0	11	108	false	0	true	0	0	Normal	0.3	0	0	Normal	0.3	2800	0
1826	Normal	true	0	0	183	0.2	false	2	1	0	1	false	Normal	7.0E-5	false	100	50	500	60	15	1000	10	100	0	Normal	false	60	15	16	48	None	15	0	0	51	108	false	0	true	0	0	Normal	0.3	0	0	Normal	0.3	3027	0
1828	Normal	true	0	0	183	0.2	false	2	1	0	1	false	Normal	7.0E-5	false	100	50	500	60	15	1000	10	100	0	Normal	false	60	15	16	48	None	15	0	0	71	108	false	0	true	0	0	Normal	0.3	0	0	Normal	0.3	3124	0
1823	Normal	true	0	0	183	0.2	false	2	1	0	1	false	Normal	7.0E-5	false	100	50	500	60	15	1000	10	100	0	Normal	false	60	15	16	48	None	15	0	0	21	108	false	0	true	0	0	Normal	0.3	0	0	Normal	0.3	2969	0
1825	Normal	true	0	0	183	0.2	false	2	1	0	1	false	Normal	7.0E-5	false	100	50	500	60	15	1000	10	100	0	Normal	false	60	15	16	48	None	15	0	0	41	108	false	0	true	0	0	Normal	0.3	0	0	Normal	0.3	2814	0
1830	Normal	true	0	0	183	0.2	false	2	1	0	1	false	Normal	7.0E-5	false	100	50	500	60	15	1000	10	100	0	Normal	false	60	15	16	48	None	15	0	0	91	108	false	0	true	0	0	Normal	0.3	0	0	Normal	0.3	2623	0
1824	Normal	true	0	0	183	0.2	false	2	1	0	1	false	Normal	7.0E-5	false	100	50	500	60	15	1000	10	100	0	Normal	false	60	15	16	48	None	15	0	0	31	108	false	0	true	0	0	Normal	0.3	0	0	Normal	0.3	2793	0
1827	Normal	true	0	0	183	0.2	false	2	1	0	1	false	Normal	7.0E-5	false	100	50	500	60	15	1000	10	100	0	Normal	false	60	15	16	48	None	15	0	0	61	108	false	0	true	0	0	Normal	0.3	0	0	Normal	0.3	2780	0
1832	Normal	true	0	0	184	0.2	false	2	1	0	1	false	Normal	7.0E-5	false	100	50	500	60	15	1000	10	100	0	Normal	false	60	15	16	48	None	15	0	0	11	108	false	0	true	0	0	Normal	0.3	0	0	Normal	0.3	2804	0
1839	Normal	true	0	0	184	0.2	false	2	1	0	1	false	Normal	7.0E-5	false	100	50	500	60	15	1000	10	100	0	Normal	false	60	15	16	48	None	15	0	0	81	108	false	0	true	0	0	Normal	0.3	0	0	Normal	0.3	2813	0
1836	Normal	true	0	0	184	0.2	false	2	1	0	1	false	Normal	7.0E-5	false	100	50	500	60	15	1000	10	100	0	Normal	false	60	15	16	48	None	15	0	0	51	108	false	0	true	0	0	Normal	0.3	0	0	Normal	0.3	3032	0
1835	Normal	true	0	0	184	0.2	false	2	1	0	1	false	Normal	7.0E-5	false	100	50	500	60	15	1000	10	100	0	Normal	false	60	15	16	48	None	15	0	0	41	108	false	0	true	0	0	Normal	0.3	0	0	Normal	0.3	2817	0
1831	Normal	true	0	0	184	0.2	false	2	1	0	1	false	Normal	7.0E-5	false	100	50	500	60	15	1000	10	100	0	Normal	false	60	15	16	48	None	15	0	0	1	108	false	0	true	0	0	Normal	0.3	0	0	Normal	0.3	3323	0
1833	Normal	true	0	0	184	0.2	false	2	1	0	1	false	Normal	7.0E-5	false	100	50	500	60	15	1000	10	100	0	Normal	false	60	15	16	48	None	15	0	0	21	108	false	0	true	0	0	Normal	0.3	0	0	Normal	0.3	2972	0
1838	Normal	true	0	0	184	0.2	false	2	1	0	1	false	Normal	7.0E-5	false	100	50	500	60	15	1000	10	100	0	Normal	false	60	15	16	48	None	15	0	0	71	108	false	0	true	0	0	Normal	0.3	0	0	Normal	0.3	3130	0
1837	Normal	true	0	0	184	0.2	false	2	1	0	1	false	Normal	7.0E-5	false	100	50	500	60	15	1000	10	100	0	Normal	false	60	15	16	48	None	15	0	0	61	108	false	0	true	0	0	Normal	0.3	0	0	Normal	0.3	2784	0
1834	Normal	true	0	0	184	0.2	false	2	1	0	1	false	Normal	7.0E-5	false	100	50	500	60	15	1000	10	100	0	Normal	false	60	15	16	48	None	15	0	0	31	108	false	0	true	0	0	Normal	0.3	0	0	Normal	0.3	2796	0
1842	Normal	true	0	0	185	0.2	false	2	1	0	1	false	Normal	7.0E-5	false	100	50	500	60	15	1000	10	100	0	Normal	false	60	15	16	48	None	15	0	0	11	108	false	0	true	0	0	Normal	0.3	0	0	Normal	0.3	2808	0
1843	Normal	true	0	0	185	0.2	false	2	1	0	1	false	Normal	7.0E-5	false	100	50	500	60	15	1000	10	100	0	Normal	false	60	15	16	48	None	15	0	0	21	108	false	0	true	0	0	Normal	0.3	0	0	Normal	0.3	2975	0
1840	Normal	true	0	0	184	0.2	false	2	1	0	1	false	Normal	7.0E-5	false	100	50	500	60	15	1000	10	100	0	Normal	false	60	15	16	48	None	15	0	0	91	108	false	0	true	0	0	Normal	0.3	0	0	Normal	0.3	2626	0
1841	Normal	true	0	0	185	0.2	false	2	1	0	1	false	Normal	7.0E-5	false	100	50	500	60	15	1000	10	100	0	Normal	false	60	15	16	48	None	15	0	0	1	108	false	0	true	0	0	Normal	0.3	0	0	Normal	0.3	3327	0
1846	Normal	true	0	0	185	0.2	false	2	1	0	1	false	Normal	7.0E-5	false	100	50	500	60	15	1000	10	100	0	Normal	false	60	15	16	48	None	15	0	0	51	108	false	0	true	0	0	Normal	0.3	0	0	Normal	0.3	3035	0
1845	Normal	true	0	0	185	0.2	false	2	1	0	1	false	Normal	7.0E-5	false	100	50	500	60	15	1000	10	100	0	Normal	false	60	15	16	48	None	15	0	0	41	108	false	0	true	0	0	Normal	0.3	0	0	Normal	0.3	2820	0
1849	Normal	true	0	0	185	0.2	false	2	1	0	1	false	Normal	7.0E-5	false	100	50	500	60	15	1000	10	100	0	Normal	false	60	15	16	48	None	15	0	0	81	108	false	0	true	0	0	Normal	0.3	0	0	Normal	0.3	2816	0
1844	Normal	true	0	0	185	0.2	false	2	1	0	1	false	Normal	7.0E-5	false	100	50	500	60	15	1000	10	100	0	Normal	false	60	15	16	48	None	15	0	0	31	108	false	0	true	0	0	Normal	0.3	0	0	Normal	0.3	2798	0
1847	Normal	true	0	0	185	0.2	false	2	1	0	1	false	Normal	7.0E-5	false	100	50	500	60	15	1000	10	100	0	Normal	false	60	15	16	48	None	15	0	0	61	108	false	0	true	0	0	Normal	0.3	0	0	Normal	0.3	2788	0
1852	Normal	true	0	0	186	0.2	false	2	1	0	1	false	Normal	7.0E-5	false	100	50	500	60	15	1000	10	100	0	Normal	false	60	15	16	48	None	15	0	0	11	108	false	0	true	0	0	Normal	0.3	0	0	Normal	0.3	2812	0
1848	Normal	true	0	0	185	0.2	false	2	1	0	1	false	Normal	7.0E-5	false	100	50	500	60	15	1000	10	100	0	Normal	false	60	15	16	48	None	15	0	0	71	108	false	0	true	0	0	Normal	0.3	0	0	Normal	0.3	3135	0
1859	Normal	true	0	0	186	0.2	false	2	1	0	1	false	Normal	7.0E-5	false	100	50	500	60	15	1000	10	100	0	Normal	false	60	15	16	48	None	15	0	0	81	108	false	0	true	0	0	Normal	0.3	0	0	Normal	0.3	2818	0
1855	Normal	true	0	0	186	0.2	false	2	1	0	1	false	Normal	7.0E-5	false	100	50	500	60	15	1000	10	100	0	Normal	false	60	15	16	48	None	15	0	0	41	108	false	0	true	0	0	Normal	0.3	0	0	Normal	0.3	2823	0
1850	Normal	true	0	0	185	0.2	false	2	1	0	1	false	Normal	7.0E-5	false	100	50	500	60	15	1000	10	100	0	Normal	false	60	15	16	48	None	15	0	0	91	108	false	0	true	0	0	Normal	0.3	0	0	Normal	0.3	2629	0
1854	Normal	true	0	0	186	0.2	false	2	1	0	1	false	Normal	7.0E-5	false	100	50	500	60	15	1000	10	100	0	Normal	false	60	15	16	48	None	15	0	0	31	108	false	0	true	0	0	Normal	0.3	0	0	Normal	0.3	2801	0
1853	Normal	true	0	0	186	0.2	false	2	1	0	1	false	Normal	7.0E-5	false	100	50	500	60	15	1000	10	100	0	Normal	false	60	15	16	48	None	15	0	0	21	108	false	0	true	0	0	Normal	0.3	0	0	Normal	0.3	2978	0
1851	Normal	true	0	0	186	0.2	false	2	1	0	1	false	Normal	7.0E-5	false	100	50	500	60	15	1000	10	100	0	Normal	false	60	15	16	48	None	15	0	0	1	108	false	0	true	0	0	Normal	0.3	0	0	Normal	0.3	3330	0
1856	Normal	true	0	0	186	0.2	false	2	1	0	1	false	Normal	7.0E-5	false	100	50	500	60	15	1000	10	100	0	Normal	false	60	15	16	48	None	15	0	0	51	108	false	0	true	0	0	Normal	0.3	0	0	Normal	0.3	3040	0
1862	Normal	true	0	0	187	0.2	false	2	1	0	1	false	Normal	7.0E-5	false	100	50	500	60	15	1000	10	100	0	Normal	false	60	15	16	48	None	15	0	0	11	108	false	0	true	0	0	Normal	0.3	0	0	Normal	0.3	2816	0
1860	Normal	true	0	0	186	0.2	false	2	1	0	1	false	Normal	7.0E-5	false	100	50	500	60	15	1000	10	100	0	Normal	false	60	15	16	48	None	15	0	0	91	108	false	0	true	0	0	Normal	0.3	0	0	Normal	0.3	2632	0
1857	Normal	true	0	0	186	0.2	false	2	1	0	1	false	Normal	7.0E-5	false	100	50	500	60	15	1000	10	100	0	Normal	false	60	15	16	48	None	15	0	0	61	108	false	0	true	0	0	Normal	0.3	0	0	Normal	0.3	2791	0
1861	Normal	true	0	0	187	0.2	false	2	1	0	1	false	Normal	7.0E-5	false	100	50	500	60	15	1000	10	100	0	Normal	false	60	15	16	48	None	15	0	0	1	108	false	0	true	0	0	Normal	0.3	0	0	Normal	0.3	3334	0
1858	Normal	true	0	0	186	0.2	false	2	1	0	1	false	Normal	7.0E-5	false	100	50	500	60	15	1000	10	100	0	Normal	false	60	15	16	48	None	15	0	0	71	108	false	0	true	0	0	Normal	0.3	0	0	Normal	0.3	3141	0
1869	Normal	true	0	0	187	0.2	false	2	1	0	1	false	Normal	7.0E-5	false	100	50	500	60	15	1000	10	100	0	Normal	false	60	15	16	48	None	15	0	0	81	108	false	0	true	0	0	Normal	0.3	0	0	Normal	0.3	2821	0
1864	Normal	true	0	0	187	0.2	false	2	1	0	1	false	Normal	7.0E-5	false	100	50	500	60	15	1000	10	100	0	Normal	false	60	15	16	48	None	15	0	0	31	108	false	0	true	0	0	Normal	0.3	0	0	Normal	0.3	2803	0
1865	Normal	true	0	0	187	0.2	false	2	1	0	1	false	Normal	7.0E-5	false	100	50	500	60	15	1000	10	100	0	Normal	false	60	15	16	48	None	15	0	0	41	108	false	0	true	0	0	Normal	0.3	0	0	Normal	0.3	2827	0
1863	Normal	true	0	0	187	0.2	false	2	1	0	1	false	Normal	7.0E-5	false	100	50	500	60	15	1000	10	100	0	Normal	false	60	15	16	48	None	15	0	0	21	108	false	0	true	0	0	Normal	0.3	0	0	Normal	0.3	2981	0
1866	Normal	true	0	0	187	0.2	false	2	1	0	1	false	Normal	7.0E-5	false	100	50	500	60	15	1000	10	100	0	Normal	false	60	15	16	48	None	15	0	0	51	108	false	0	true	0	0	Normal	0.3	0	0	Normal	0.3	3042	0
1868	Normal	true	0	0	187	0.2	false	2	1	0	1	false	Normal	7.0E-5	false	100	50	500	60	15	1000	10	100	0	Normal	false	60	15	16	48	None	15	0	0	71	108	false	0	true	0	0	Normal	0.3	0	0	Normal	0.3	3146	0
1870	Normal	true	0	0	187	0.2	false	2	1	0	1	false	Normal	7.0E-5	false	100	50	500	60	15	1000	10	100	0	Normal	false	60	15	16	48	None	15	0	0	91	108	false	0	true	0	0	Normal	0.3	0	0	Normal	0.3	2636	0
1867	Normal	true	0	0	187	0.2	false	2	1	0	1	false	Normal	7.0E-5	false	100	50	500	60	15	1000	10	100	0	Normal	false	60	15	16	48	None	15	0	0	61	108	false	0	true	0	0	Normal	0.3	0	0	Normal	0.3	2795	0
1872	Normal	true	0	0	188	0.2	false	2	1	0	1	false	Normal	7.0E-5	false	100	50	500	60	15	1000	10	100	0	Normal	false	60	15	16	48	None	15	0	0	11	108	false	0	true	0	0	Normal	0.3	0	0	Normal	0.3	2820	0
1871	Normal	true	0	0	188	0.2	false	2	1	0	1	false	Normal	7.0E-5	false	100	50	500	60	15	1000	10	100	0	Normal	false	60	15	16	48	None	15	0	0	1	108	false	0	true	0	0	Normal	0.3	0	0	Normal	0.3	3337	0
1873	Normal	true	0	0	188	0.2	false	2	1	0	1	false	Normal	7.0E-5	false	100	50	500	60	15	1000	10	100	0	Normal	false	60	15	16	48	None	15	0	0	21	108	false	0	true	0	0	Normal	0.3	0	0	Normal	0.3	2985	0
1876	Normal	true	0	0	188	0.2	false	2	1	0	1	false	Normal	7.0E-5	false	100	50	500	60	15	1000	10	100	0	Normal	false	60	15	16	48	None	15	0	0	51	108	false	0	true	0	0	Normal	0.3	0	0	Normal	0.3	3045	0
1879	Normal	true	0	0	188	0.2	false	2	1	0	1	false	Normal	7.0E-5	false	100	50	500	60	15	1000	10	100	0	Normal	false	60	15	16	48	None	15	0	0	81	108	false	0	true	0	0	Normal	0.3	0	0	Normal	0.3	2823	0
1878	Normal	true	0	0	188	0.2	false	2	1	0	1	false	Normal	7.0E-5	false	100	50	500	60	15	1000	10	100	0	Normal	false	60	15	16	48	None	15	0	0	71	108	false	0	true	0	0	Normal	0.3	0	0	Normal	0.3	3152	0
1875	Normal	true	0	0	188	0.2	false	2	1	0	1	false	Normal	7.0E-5	false	100	50	500	60	15	1000	10	100	0	Normal	false	60	15	16	48	None	15	0	0	41	108	false	0	true	0	0	Normal	0.3	0	0	Normal	0.3	2830	0
1874	Normal	true	0	0	188	0.2	false	2	1	0	1	false	Normal	7.0E-5	false	100	50	500	60	15	1000	10	100	0	Normal	false	60	15	16	48	None	15	0	0	31	108	false	0	true	0	0	Normal	0.3	0	0	Normal	0.3	2806	0
1882	Normal	true	0	0	189	0.2	false	2	1	0	1	false	Normal	7.0E-5	false	100	50	500	60	15	1000	10	100	0	Normal	false	60	15	16	48	None	15	0	0	11	108	false	0	true	0	0	Normal	0.3	0	0	Normal	0.3	2824	0
1877	Normal	true	0	0	188	0.2	false	2	1	0	1	false	Normal	7.0E-5	false	100	50	500	60	15	1000	10	100	0	Normal	false	60	15	16	48	None	15	0	0	61	108	false	0	true	0	0	Normal	0.3	0	0	Normal	0.3	2799	0
1889	Normal	true	0	0	189	0.2	false	2	1	0	1	false	Normal	7.0E-5	false	100	50	500	60	15	1000	10	100	0	Normal	false	60	15	16	48	None	15	0	0	81	108	false	0	true	0	0	Normal	0.3	0	0	Normal	0.3	2824	0
1881	Normal	true	0	0	189	0.2	false	2	1	0	1	false	Normal	7.0E-5	false	100	50	500	60	15	1000	10	100	0	Normal	false	60	15	16	48	None	15	0	0	1	108	false	0	true	0	0	Normal	0.3	0	0	Normal	0.3	3341	0
1880	Normal	true	0	0	188	0.2	false	2	1	0	1	false	Normal	7.0E-5	false	100	50	500	60	15	1000	10	100	0	Normal	false	60	15	16	48	None	15	0	0	91	108	false	0	true	0	0	Normal	0.3	0	0	Normal	0.3	2639	0
1885	Normal	true	0	0	189	0.2	false	2	1	0	1	false	Normal	7.0E-5	false	100	50	500	60	15	1000	10	100	0	Normal	false	60	15	16	48	None	15	0	0	41	108	false	0	true	0	0	Normal	0.3	0	0	Normal	0.3	2833	0
1886	Normal	true	0	0	189	0.2	false	2	1	0	1	false	Normal	7.0E-5	false	100	50	500	60	15	1000	10	100	0	Normal	false	60	15	16	48	None	15	0	0	51	108	false	0	true	0	0	Normal	0.3	0	0	Normal	0.3	3050	0
1884	Normal	true	0	0	189	0.2	false	2	1	0	1	false	Normal	7.0E-5	false	100	50	500	60	15	1000	10	100	0	Normal	false	60	15	16	48	None	15	0	0	31	108	false	0	true	0	0	Normal	0.3	0	0	Normal	0.3	2808	0
1883	Normal	true	0	0	189	0.2	false	2	1	0	1	false	Normal	7.0E-5	false	100	50	500	60	15	1000	10	100	0	Normal	false	60	15	16	48	None	15	0	0	21	108	false	0	true	0	0	Normal	0.3	0	0	Normal	0.3	2988	0
1888	Normal	true	0	0	189	0.2	false	2	1	0	1	false	Normal	7.0E-5	false	100	50	500	60	15	1000	10	100	0	Normal	false	60	15	16	48	None	15	0	0	71	108	false	0	true	0	0	Normal	0.3	0	0	Normal	0.3	3157	0
1892	Normal	true	0	0	190	0.2	false	2	1	0	1	false	Normal	7.0E-5	false	100	50	500	60	15	1000	10	100	0	Normal	false	60	15	16	48	None	15	0	0	11	108	false	0	true	0	0	Normal	0.3	0	0	Normal	0.3	2828	0
1887	Normal	true	0	0	189	0.2	false	2	1	0	1	false	Normal	7.0E-5	false	100	50	500	60	15	1000	10	100	0	Normal	false	60	15	16	48	None	15	0	0	61	108	false	0	true	0	0	Normal	0.3	0	0	Normal	0.3	2803	0
1893	Normal	true	0	0	190	0.2	false	2	1	0	1	false	Normal	7.0E-5	false	100	50	500	60	15	1000	10	100	0	Normal	false	60	15	16	48	None	15	0	0	21	108	false	0	true	0	0	Normal	0.3	0	0	Normal	0.3	2991	0
1890	Normal	true	0	0	189	0.2	false	2	1	0	1	false	Normal	7.0E-5	false	100	50	500	60	15	1000	10	100	0	Normal	false	60	15	16	48	None	15	0	0	91	108	false	0	true	0	0	Normal	0.3	0	0	Normal	0.3	2642	0
1895	Normal	true	0	0	190	0.2	false	2	1	0	1	false	Normal	7.0E-5	false	100	50	500	60	15	1000	10	100	0	Normal	false	60	15	16	48	None	15	0	0	41	108	false	0	true	0	0	Normal	0.3	0	0	Normal	0.3	2836	0
1891	Normal	true	0	0	190	0.2	false	2	1	0	1	false	Normal	7.0E-5	false	100	50	500	60	15	1000	10	100	0	Normal	false	60	15	16	48	None	15	0	0	1	108	false	0	true	0	0	Normal	0.3	0	0	Normal	0.3	3345	0
1896	Normal	true	0	0	190	0.2	false	2	1	0	1	false	Normal	7.0E-5	false	100	50	500	60	15	1000	10	100	0	Normal	false	60	15	16	48	None	15	0	0	51	108	false	0	true	0	0	Normal	0.3	0	0	Normal	0.3	3053	0
1899	Normal	true	0	0	190	0.2	false	2	1	0	1	false	Normal	7.0E-5	false	100	50	500	60	15	1000	10	100	0	Normal	false	60	15	16	48	None	15	0	0	81	108	false	0	true	0	0	Normal	0.3	0	0	Normal	0.3	2827	0
1894	Normal	true	0	0	190	0.2	false	2	1	0	1	false	Normal	7.0E-5	false	100	50	500	60	15	1000	10	100	0	Normal	false	60	15	16	48	None	15	0	0	31	108	false	0	true	0	0	Normal	0.3	0	0	Normal	0.3	2811	0
1898	Normal	true	0	0	190	0.2	false	2	1	0	1	false	Normal	7.0E-5	false	100	50	500	60	15	1000	10	100	0	Normal	false	60	15	16	48	None	15	0	0	71	108	false	0	true	0	0	Normal	0.3	0	0	Normal	0.3	3163	0
1897	Normal	true	0	0	190	0.2	false	2	1	0	1	false	Normal	7.0E-5	false	100	50	500	60	15	1000	10	100	0	Normal	false	60	15	16	48	None	15	0	0	61	108	false	0	true	0	0	Normal	0.3	0	0	Normal	0.3	2807	0
1900	Normal	true	0	0	190	0.2	false	2	1	0	1	false	Normal	7.0E-5	false	100	50	500	60	15	1000	10	100	0	Normal	false	60	15	16	48	None	15	0	0	91	108	false	0	true	0	0	Normal	0.3	0	0	Normal	0.3	2645	0
1909	Normal	true	0	0	191	0.2	false	2	1	0	1	false	Normal	7.0E-5	false	100	50	500	60	15	1000	10	100	0	Normal	false	60	15	16	48	None	15	0	0	81	108	false	0	true	0	0	Normal	0.3	0	0	Normal	0.3	2828	0
1902	Normal	true	0	0	191	0.2	false	2	1	0	1	false	Normal	7.0E-5	false	100	50	500	60	15	1000	10	100	0	Normal	false	60	15	16	48	None	15	0	0	11	108	false	0	true	0	0	Normal	0.3	0	0	Normal	0.3	2832	0
1903	Normal	true	0	0	191	0.2	false	2	1	0	1	false	Normal	7.0E-5	false	100	50	500	60	15	1000	10	100	0	Normal	false	60	15	16	48	None	15	0	0	21	108	false	0	true	0	0	Normal	0.3	0	0	Normal	0.3	2994	0
1905	Normal	true	0	0	191	0.2	false	2	1	0	1	false	Normal	7.0E-5	false	100	50	500	60	15	1000	10	100	0	Normal	false	60	15	16	48	None	15	0	0	41	108	false	0	true	0	0	Normal	0.3	0	0	Normal	0.3	2840	0
1906	Normal	true	0	0	191	0.2	false	2	1	0	1	false	Normal	7.0E-5	false	100	50	500	60	15	1000	10	100	0	Normal	false	60	15	16	48	None	15	0	0	51	108	false	0	true	0	0	Normal	0.3	0	0	Normal	0.3	3056	0
1904	Normal	true	0	0	191	0.2	false	2	1	0	1	false	Normal	7.0E-5	false	100	50	500	60	15	1000	10	100	0	Normal	false	60	15	16	48	None	15	0	0	31	108	false	0	true	0	0	Normal	0.3	0	0	Normal	0.3	2813	0
1901	Normal	true	0	0	191	0.2	false	2	1	0	1	false	Normal	7.0E-5	false	100	50	500	60	15	1000	10	100	0	Normal	false	60	15	16	48	None	15	0	0	1	108	false	0	true	0	0	Normal	0.3	0	0	Normal	0.3	3348	0
1908	Normal	true	0	0	191	0.2	false	2	1	0	1	false	Normal	7.0E-5	false	100	50	500	60	15	1000	10	100	0	Normal	false	60	15	16	48	None	15	0	0	71	108	false	0	true	0	0	Normal	0.3	0	0	Normal	0.3	3169	0
1910	Normal	true	0	0	191	0.2	false	2	1	0	1	false	Normal	7.0E-5	false	100	50	500	60	15	1000	10	100	0	Normal	false	60	15	16	48	None	15	0	0	91	108	false	0	true	0	0	Normal	0.3	0	0	Normal	0.3	2648	0
1912	Normal	true	0	0	192	0.2	false	2	1	0	1	false	Normal	7.0E-5	false	100	50	500	60	15	1000	10	100	0	Normal	false	60	15	16	48	None	15	0	0	11	108	false	0	true	0	0	Normal	0.3	0	0	Normal	0.3	2836	0
1907	Normal	true	0	0	191	0.2	false	2	1	0	1	false	Normal	7.0E-5	false	100	50	500	60	15	1000	10	100	0	Normal	false	60	15	16	48	None	15	0	0	61	108	false	0	true	0	0	Normal	0.3	0	0	Normal	0.3	2811	0
1913	Normal	true	0	0	192	0.2	false	2	1	0	1	false	Normal	7.0E-5	false	100	50	500	60	15	1000	10	100	0	Normal	false	60	15	16	48	None	15	0	0	21	108	false	0	true	0	0	Normal	0.3	0	0	Normal	0.3	2997	0
1915	Normal	true	0	0	192	0.2	false	2	1	0	1	false	Normal	7.0E-5	false	100	50	500	60	15	1000	10	100	0	Normal	false	60	15	16	48	None	15	0	0	41	108	false	0	true	0	0	Normal	0.3	0	0	Normal	0.3	2843	0
1911	Normal	true	0	0	192	0.2	false	2	1	0	1	false	Normal	7.0E-5	false	100	50	500	60	15	1000	10	100	0	Normal	false	60	15	16	48	None	15	0	0	1	108	false	0	true	0	0	Normal	0.3	0	0	Normal	0.3	3352	0
1919	Normal	true	0	0	192	0.2	false	2	1	0	1	false	Normal	7.0E-5	false	100	50	500	60	15	1000	10	100	0	Normal	false	60	15	16	48	None	15	0	0	81	108	false	0	true	0	0	Normal	0.3	0	0	Normal	0.3	2830	0
1914	Normal	true	0	0	192	0.2	false	2	1	0	1	false	Normal	7.0E-5	false	100	50	500	60	15	1000	10	100	0	Normal	false	60	15	16	48	None	15	0	0	31	108	false	0	true	0	0	Normal	0.3	0	0	Normal	0.3	2816	0
1916	Normal	true	0	0	192	0.2	false	2	1	0	1	false	Normal	7.0E-5	false	100	50	500	60	15	1000	10	100	0	Normal	false	60	15	16	48	None	15	0	0	51	108	false	0	true	0	0	Normal	0.3	0	0	Normal	0.3	3060	0
1917	Normal	true	0	0	192	0.2	false	2	1	0	1	false	Normal	7.0E-5	false	100	50	500	60	15	1000	10	100	0	Normal	false	60	15	16	48	None	15	0	0	61	108	false	0	true	0	0	Normal	0.3	0	0	Normal	0.3	2815	0
1920	Normal	true	0	0	192	0.2	false	2	1	0	1	false	Normal	7.0E-5	false	100	50	500	60	15	1000	10	100	0	Normal	false	60	15	16	48	None	15	0	0	91	108	false	0	true	0	0	Normal	0.3	0	0	Normal	0.3	2651	0
1922	Normal	true	0	0	193	0.2	false	2	1	0	1	false	Normal	7.0E-5	false	100	50	500	60	15	1000	10	100	0	Normal	false	60	15	16	48	None	15	0	0	11	108	false	0	true	0	0	Normal	0.3	0	0	Normal	0.3	2840	0
1918	Normal	true	0	0	192	0.2	false	2	1	0	1	false	Normal	7.0E-5	false	100	50	500	60	15	1000	10	100	0	Normal	false	60	15	16	48	None	15	0	0	71	108	false	0	true	0	0	Normal	0.3	0	0	Normal	0.3	3174	0
1921	Normal	true	0	0	193	0.2	false	2	1	0	1	false	Normal	7.0E-5	false	100	50	500	60	15	1000	10	100	0	Normal	false	60	15	16	48	None	15	0	0	1	108	false	0	true	0	0	Normal	0.3	0	0	Normal	0.3	3355	0
1923	Normal	true	0	0	193	0.2	false	2	1	0	1	false	Normal	7.0E-5	false	100	50	500	60	15	1000	10	100	0	Normal	false	60	15	16	48	None	15	0	0	21	108	false	0	true	0	0	Normal	0.3	0	0	Normal	0.3	3000	0
1925	Normal	true	0	0	193	0.2	false	2	1	0	1	false	Normal	7.0E-5	false	100	50	500	60	15	1000	10	100	0	Normal	false	60	15	16	48	None	15	0	0	41	108	false	0	true	0	0	Normal	0.3	0	0	Normal	0.3	2846	0
1926	Normal	true	0	0	193	0.2	false	2	1	0	1	false	Normal	7.0E-5	false	100	50	500	60	15	1000	10	100	0	Normal	false	60	15	16	48	None	15	0	0	51	108	false	0	true	0	0	Normal	0.3	0	0	Normal	0.3	3063	0
1924	Normal	true	0	0	193	0.2	false	2	1	0	1	false	Normal	7.0E-5	false	100	50	500	60	15	1000	10	100	0	Normal	false	60	15	16	48	None	15	0	0	31	108	false	0	true	0	0	Normal	0.3	0	0	Normal	0.3	2818	0
1929	Normal	true	0	0	193	0.2	false	2	1	0	1	false	Normal	7.0E-5	false	100	50	500	60	15	1000	10	100	0	Normal	false	60	15	16	48	None	15	0	0	81	108	false	0	true	0	0	Normal	0.3	0	0	Normal	0.3	2831	0
1927	Normal	true	0	0	193	0.2	false	2	1	0	1	false	Normal	7.0E-5	false	100	50	500	60	15	1000	10	100	0	Normal	false	60	15	16	48	None	15	0	0	61	108	false	0	true	0	0	Normal	0.3	0	0	Normal	0.3	2819	0
1928	Normal	true	0	0	193	0.2	false	2	1	0	1	false	Normal	7.0E-5	false	100	50	500	60	15	1000	10	100	0	Normal	false	60	15	16	48	None	15	0	0	71	108	false	0	true	0	0	Normal	0.3	0	0	Normal	0.3	3180	0
1933	Normal	true	0	0	194	0.2	false	2	1	0	1	false	Normal	7.0E-5	false	100	50	500	60	15	1000	10	100	0	Normal	false	60	15	16	48	None	15	0	0	21	108	false	0	true	0	0	Normal	0.3	0	0	Normal	0.3	3004	0
1931	Normal	true	0	0	194	0.2	false	2	1	0	1	false	Normal	7.0E-5	false	100	50	500	60	15	1000	10	100	0	Normal	false	60	15	16	48	None	15	0	0	1	108	false	0	true	0	0	Normal	0.3	0	0	Normal	0.3	3359	0
1932	Normal	true	0	0	194	0.2	false	2	1	0	1	false	Normal	7.0E-5	false	100	50	500	60	15	1000	10	100	0	Normal	false	60	15	16	48	None	15	0	0	11	108	false	0	true	0	0	Normal	0.3	0	0	Normal	0.3	2844	0
1930	Normal	true	0	0	193	0.2	false	2	1	0	1	false	Normal	7.0E-5	false	100	50	500	60	15	1000	10	100	0	Normal	false	60	15	16	48	None	15	0	0	91	108	false	0	true	0	0	Normal	0.3	0	0	Normal	0.3	2654	0
1939	Normal	true	0	0	194	0.2	false	2	1	0	1	false	Normal	7.0E-5	false	100	50	500	60	15	1000	10	100	0	Normal	false	60	15	16	48	None	15	0	0	81	108	false	0	true	0	0	Normal	0.3	0	0	Normal	0.3	2834	0
1936	Normal	true	0	0	194	0.2	false	2	1	0	1	false	Normal	7.0E-5	false	100	50	500	60	15	1000	10	100	0	Normal	false	60	15	16	48	None	15	0	0	51	108	false	0	true	0	0	Normal	0.3	0	0	Normal	0.3	3067	0
1934	Normal	true	0	0	194	0.2	false	2	1	0	1	false	Normal	7.0E-5	false	100	50	500	60	15	1000	10	100	0	Normal	false	60	15	16	48	None	15	0	0	31	108	false	0	true	0	0	Normal	0.3	0	0	Normal	0.3	2821	0
1935	Normal	true	0	0	194	0.2	false	2	1	0	1	false	Normal	7.0E-5	false	100	50	500	60	15	1000	10	100	0	Normal	false	60	15	16	48	None	15	0	0	41	108	false	0	true	0	0	Normal	0.3	0	0	Normal	0.3	2849	0
1937	Normal	true	0	0	194	0.2	false	2	1	0	1	false	Normal	7.0E-5	false	100	50	500	60	15	1000	10	100	0	Normal	false	60	15	16	48	None	15	0	0	61	108	false	0	true	0	0	Normal	0.3	0	0	Normal	0.3	2823	0
1942	Normal	true	0	0	195	0.2	false	2	1	0	1	false	Normal	7.0E-5	false	100	50	500	60	15	1000	10	100	0	Normal	false	60	15	16	48	None	15	0	0	11	108	false	0	true	0	0	Normal	0.3	0	0	Normal	0.3	2848	0
1938	Normal	true	0	0	194	0.2	false	2	1	0	1	false	Normal	7.0E-5	false	100	50	500	60	15	1000	10	100	0	Normal	false	60	15	16	48	None	15	0	0	71	108	false	0	true	0	0	Normal	0.3	0	0	Normal	0.3	3186	0
1940	Normal	true	0	0	194	0.2	false	2	1	0	1	false	Normal	7.0E-5	false	100	50	500	60	15	1000	10	100	0	Normal	false	60	15	16	48	None	15	0	0	91	108	false	0	true	0	0	Normal	0.3	0	0	Normal	0.3	2657	0
1949	Normal	true	0	0	195	0.2	false	2	1	0	1	false	Normal	7.0E-5	false	100	50	500	60	15	1000	10	100	0	Normal	false	60	15	16	48	None	15	0	0	81	108	false	0	true	0	0	Normal	0.3	0	0	Normal	0.3	2834	0
1944	Normal	true	0	0	195	0.2	false	2	1	0	1	false	Normal	7.0E-5	false	100	50	500	60	15	1000	10	100	0	Normal	false	60	15	16	48	None	15	0	0	31	108	false	0	true	0	0	Normal	0.3	0	0	Normal	0.3	2823	0
1943	Normal	true	0	0	195	0.2	false	2	1	0	1	false	Normal	7.0E-5	false	100	50	500	60	15	1000	10	100	0	Normal	false	60	15	16	48	None	15	0	0	21	108	false	0	true	0	0	Normal	0.3	0	0	Normal	0.3	3007	0
1946	Normal	true	0	0	195	0.2	false	2	1	0	1	false	Normal	7.0E-5	false	100	50	500	60	15	1000	10	100	0	Normal	false	60	15	16	48	None	15	0	0	51	108	false	0	true	0	0	Normal	0.3	0	0	Normal	0.3	3070	0
1941	Normal	true	0	0	195	0.2	false	2	1	0	1	false	Normal	7.0E-5	false	100	50	500	60	15	1000	10	100	0	Normal	false	60	15	16	48	None	15	0	0	1	108	false	0	true	0	0	Normal	0.3	0	0	Normal	0.3	3363	0
1945	Normal	true	0	0	195	0.2	false	2	1	0	1	false	Normal	7.0E-5	false	100	50	500	60	15	1000	10	100	0	Normal	false	60	15	16	48	None	15	0	0	41	108	false	0	true	0	0	Normal	0.3	0	0	Normal	0.3	2853	0
1948	Normal	true	0	0	195	0.2	false	2	1	0	1	false	Normal	7.0E-5	false	100	50	500	60	15	1000	10	100	0	Normal	false	60	15	16	48	None	15	0	0	71	108	false	0	true	0	0	Normal	0.3	0	0	Normal	0.3	3191	0
1950	Normal	true	0	0	195	0.2	false	2	1	0	1	false	Normal	7.0E-5	false	100	50	500	60	15	1000	10	100	0	Normal	false	60	15	16	48	None	15	0	0	91	108	false	0	true	0	0	Normal	0.3	0	0	Normal	0.3	2660	0
1947	Normal	true	0	0	195	0.2	false	2	1	0	1	false	Normal	7.0E-5	false	100	50	500	60	15	1000	10	100	0	Normal	false	60	15	16	48	None	15	0	0	61	108	false	0	true	0	0	Normal	0.3	0	0	Normal	0.3	2827	0
1952	Normal	true	0	0	196	0.2	false	2	1	0	1	false	Normal	7.0E-5	false	100	50	500	60	15	1000	10	100	0	Normal	false	60	15	16	48	None	15	0	0	11	108	false	0	true	0	0	Normal	0.3	0	0	Normal	0.3	2852	0
1953	Normal	true	0	0	196	0.2	false	2	1	0	1	false	Normal	7.0E-5	false	100	50	500	60	15	1000	10	100	0	Normal	false	60	15	16	48	None	15	0	0	21	108	false	0	true	0	0	Normal	0.3	0	0	Normal	0.3	3010	0
1951	Normal	true	0	0	196	0.2	false	2	1	0	1	false	Normal	7.0E-5	false	100	50	500	60	15	1000	10	100	0	Normal	false	60	15	16	48	None	15	0	0	1	108	false	0	true	0	0	Normal	0.3	0	0	Normal	0.3	3366	0
1959	Normal	true	0	0	196	0.2	false	2	1	0	1	false	Normal	7.0E-5	false	100	50	500	60	15	1000	10	100	0	Normal	false	60	15	16	48	None	15	0	0	81	108	false	0	true	0	0	Normal	0.3	0	0	Normal	0.3	2836	0
1956	Normal	true	0	0	196	0.2	false	2	1	0	1	false	Normal	7.0E-5	false	100	50	500	60	15	1000	10	100	0	Normal	false	60	15	16	48	None	15	0	0	51	108	false	0	true	0	0	Normal	0.3	0	0	Normal	0.3	3073	0
1954	Normal	true	0	0	196	0.2	false	2	1	0	1	false	Normal	7.0E-5	false	100	50	500	60	15	1000	10	100	0	Normal	false	60	15	16	48	None	15	0	0	31	108	false	0	true	0	0	Normal	0.3	0	0	Normal	0.3	2826	0
1955	Normal	true	0	0	196	0.2	false	2	1	0	1	false	Normal	7.0E-5	false	100	50	500	60	15	1000	10	100	0	Normal	false	60	15	16	48	None	15	0	0	41	108	false	0	true	0	0	Normal	0.3	0	0	Normal	0.3	2856	0
1957	Normal	true	0	0	196	0.2	false	2	1	0	1	false	Normal	7.0E-5	false	100	50	500	60	15	1000	10	100	0	Normal	false	60	15	16	48	None	15	0	0	61	108	false	0	true	0	0	Normal	0.3	0	0	Normal	0.3	2831	0
1958	Normal	true	0	0	196	0.2	false	2	1	0	1	false	Normal	7.0E-5	false	100	50	500	60	15	1000	10	100	0	Normal	false	60	15	16	48	None	15	0	0	71	108	false	0	true	0	0	Normal	0.3	0	0	Normal	0.3	3197	0
1962	Normal	true	0	0	197	0.2	false	2	1	0	1	false	Normal	7.0E-5	false	100	50	500	60	15	1000	10	100	0	Normal	false	60	15	16	48	None	15	0	0	11	108	false	0	true	0	0	Normal	0.3	0	0	Normal	0.3	2856	0
1960	Normal	true	0	0	196	0.2	false	2	1	0	1	false	Normal	7.0E-5	false	100	50	500	60	15	1000	10	100	0	Normal	false	60	15	16	48	None	15	0	0	91	108	false	0	true	0	0	Normal	0.3	0	0	Normal	0.3	2663	0
1963	Normal	true	0	0	197	0.2	false	2	1	0	1	false	Normal	7.0E-5	false	100	50	500	60	15	1000	10	100	0	Normal	false	60	15	16	48	None	15	0	0	21	108	false	0	true	0	0	Normal	0.3	0	0	Normal	0.3	3013	0
1969	Normal	true	0	0	197	0.2	false	2	1	0	1	false	Normal	7.0E-5	false	100	50	500	60	15	1000	10	100	0	Normal	false	60	15	16	48	None	15	0	0	81	108	false	0	true	0	0	Normal	0.3	0	0	Normal	0.3	2839	0
1961	Normal	true	0	0	197	0.2	false	2	1	0	1	false	Normal	7.0E-5	false	100	50	500	60	15	1000	10	100	0	Normal	false	60	15	16	48	None	15	0	0	1	108	false	0	true	0	0	Normal	0.3	0	0	Normal	0.3	3370	0
1966	Normal	true	0	0	197	0.2	false	2	1	0	1	false	Normal	7.0E-5	false	100	50	500	60	15	1000	10	100	0	Normal	false	60	15	16	48	None	15	0	0	51	108	false	0	true	0	0	Normal	0.3	0	0	Normal	0.3	3077	0
1965	Normal	true	0	0	197	0.2	false	2	1	0	1	false	Normal	7.0E-5	false	100	50	500	60	15	1000	10	100	0	Normal	false	60	15	16	48	None	15	0	0	41	108	false	0	true	0	0	Normal	0.3	0	0	Normal	0.3	2859	0
1964	Normal	true	0	0	197	0.2	false	2	1	0	1	false	Normal	7.0E-5	false	100	50	500	60	15	1000	10	100	0	Normal	false	60	15	16	48	None	15	0	0	31	108	false	0	true	0	0	Normal	0.3	0	0	Normal	0.3	2829	0
1967	Normal	true	0	0	197	0.2	false	2	1	0	1	false	Normal	7.0E-5	false	100	50	500	60	15	1000	10	100	0	Normal	false	60	15	16	48	None	15	0	0	61	108	false	0	true	0	0	Normal	0.3	0	0	Normal	0.3	2835	0
1968	Normal	true	0	0	197	0.2	false	2	1	0	1	false	Normal	7.0E-5	false	100	50	500	60	15	1000	10	100	0	Normal	false	60	15	16	48	None	15	0	0	71	108	false	0	true	0	0	Normal	0.3	0	0	Normal	0.3	3203	0
1979	Normal	true	0	0	198	0.2	false	2	1	0	1	false	Normal	7.0E-5	false	100	50	500	60	15	1000	10	100	0	Normal	false	60	15	16	48	None	15	0	0	81	108	false	0	true	0	0	Normal	0.3	0	0	Normal	0.3	2842	0
1972	Normal	true	0	0	198	0.2	false	2	1	0	1	false	Normal	7.0E-5	false	100	50	500	60	15	1000	10	100	0	Normal	false	60	15	16	48	None	15	0	0	11	108	false	0	true	0	0	Normal	0.3	0	0	Normal	0.3	2860	0
1975	Normal	true	0	0	198	0.2	false	2	1	0	1	false	Normal	7.0E-5	false	100	50	500	60	15	1000	10	100	0	Normal	false	60	15	16	48	None	15	0	0	41	108	false	0	true	0	0	Normal	0.3	0	0	Normal	0.3	2862	0
1970	Normal	true	0	0	197	0.2	false	2	1	0	1	false	Normal	7.0E-5	false	100	50	500	60	15	1000	10	100	0	Normal	false	60	15	16	48	None	15	0	0	91	108	false	0	true	0	0	Normal	0.3	0	0	Normal	0.3	2666	0
1973	Normal	true	0	0	198	0.2	false	2	1	0	1	false	Normal	7.0E-5	false	100	50	500	60	15	1000	10	100	0	Normal	false	60	15	16	48	None	15	0	0	21	108	false	0	true	0	0	Normal	0.3	0	0	Normal	0.3	3016	0
1976	Normal	true	0	0	198	0.2	false	2	1	0	1	false	Normal	7.0E-5	false	100	50	500	60	15	1000	10	100	0	Normal	false	60	15	16	48	None	15	0	0	51	108	false	0	true	0	0	Normal	0.3	0	0	Normal	0.3	3080	0
1974	Normal	true	0	0	198	0.2	false	2	1	0	1	false	Normal	7.0E-5	false	100	50	500	60	15	1000	10	100	0	Normal	false	60	15	16	48	None	15	0	0	31	108	false	0	true	0	0	Normal	0.3	0	0	Normal	0.3	2831	0
1971	Normal	true	0	0	198	0.2	false	2	1	0	1	false	Normal	7.0E-5	false	100	50	500	60	15	1000	10	100	0	Normal	false	60	15	16	48	None	15	0	0	1	108	false	0	true	0	0	Normal	0.3	0	0	Normal	0.3	3373	0
1978	Normal	true	0	0	198	0.2	false	2	1	0	1	false	Normal	7.0E-5	false	100	50	500	60	15	1000	10	100	0	Normal	false	60	15	16	48	None	15	0	0	71	108	false	0	true	0	0	Normal	0.3	0	0	Normal	0.3	3208	0
1980	Normal	true	0	0	198	0.2	false	2	1	0	1	false	Normal	7.0E-5	false	100	50	500	60	15	1000	10	100	0	Normal	false	60	15	16	48	None	15	0	0	91	108	false	0	true	0	0	Normal	0.3	0	0	Normal	0.3	2670	0
1977	Normal	true	0	0	198	0.2	false	2	1	0	1	false	Normal	7.0E-5	false	100	50	500	60	15	1000	10	100	0	Normal	false	60	15	16	48	None	15	0	0	61	108	false	0	true	0	0	Normal	0.3	0	0	Normal	0.3	2839	0
1985	Normal	true	0	0	199	0.2	false	2	1	0	1	false	Normal	7.0E-5	false	100	50	500	60	15	1000	10	100	0	Normal	false	60	15	16	48	None	15	0	0	41	108	false	0	true	0	0	Normal	0.3	0	0	Normal	0.3	2866	0
1982	Normal	true	0	0	199	0.2	false	2	1	0	1	false	Normal	7.0E-5	false	100	50	500	60	15	1000	10	100	0	Normal	false	60	15	16	48	None	15	0	0	11	108	false	0	true	0	0	Normal	0.3	0	0	Normal	0.3	2864	0
1986	Normal	true	0	0	199	0.2	false	2	1	0	1	false	Normal	7.0E-5	false	100	50	500	60	15	1000	10	100	0	Normal	false	60	15	16	48	None	15	0	0	51	108	false	0	true	0	0	Normal	0.3	0	0	Normal	0.3	3083	0
1984	Normal	true	0	0	199	0.2	false	2	1	0	1	false	Normal	7.0E-5	false	100	50	500	60	15	1000	10	100	0	Normal	false	60	15	16	48	None	15	0	0	31	108	false	0	true	0	0	Normal	0.3	0	0	Normal	0.3	2834	0
1989	Normal	true	0	0	199	0.2	false	2	1	0	1	false	Normal	7.0E-5	false	100	50	500	60	15	1000	10	100	0	Normal	false	60	15	16	48	None	15	0	0	81	108	false	0	true	0	0	Normal	0.3	0	0	Normal	0.3	2845	0
1983	Normal	true	0	0	199	0.2	false	2	1	0	1	false	Normal	7.0E-5	false	100	50	500	60	15	1000	10	100	0	Normal	false	60	15	16	48	None	15	0	0	21	108	false	0	true	0	0	Normal	0.3	0	0	Normal	0.3	3019	0
1981	Normal	true	0	0	199	0.2	false	2	1	0	1	false	Normal	7.0E-5	false	100	50	500	60	15	1000	10	100	0	Normal	false	60	15	16	48	None	15	0	0	1	108	false	0	true	0	0	Normal	0.3	0	0	Normal	0.3	3377	0
1999	Normal	true	0	0	200	0.2	false	2	1	0	1	false	Normal	7.0E-5	false	100	50	500	60	15	1000	10	100	0	Normal	false	60	15	16	48	None	15	0	0	81	108	false	0	true	0	0	Normal	0.3	0	0	Normal	0.3	2849	0
1988	Normal	true	0	0	199	0.2	false	2	1	0	1	false	Normal	7.0E-5	false	100	50	500	60	15	1000	10	100	0	Normal	false	60	15	16	48	None	15	0	0	71	108	false	0	true	0	0	Normal	0.3	0	0	Normal	0.3	3214	0
1987	Normal	true	0	0	199	0.2	false	2	1	0	1	false	Normal	7.0E-5	false	100	50	500	60	15	1000	10	100	0	Normal	false	60	15	16	48	None	15	0	0	61	108	false	0	true	0	0	Normal	0.3	0	0	Normal	0.3	2843	0
1992	Normal	true	0	0	200	0.2	false	2	1	0	1	false	Normal	7.0E-5	false	100	50	500	60	15	1000	10	100	0	Normal	false	60	15	16	48	None	15	0	0	11	108	false	0	true	0	0	Normal	0.3	0	0	Normal	0.3	2868	0
1995	Normal	true	0	0	200	0.2	false	2	1	0	1	false	Normal	7.0E-5	false	100	50	500	60	15	1000	10	100	0	Normal	false	60	15	16	48	None	15	0	0	41	108	false	0	true	0	0	Normal	0.3	0	0	Normal	0.3	2869	0
1996	Normal	true	0	0	200	0.2	false	2	1	0	1	false	Normal	7.0E-5	false	100	50	500	60	15	1000	10	100	0	Normal	false	60	15	16	48	None	15	0	0	51	108	false	0	true	0	0	Normal	0.3	0	0	Normal	0.3	3087	0
[truncated: 907 more rows]
[truncated: 18 more columns]
